# Supplementary material for: Genome Wide Identification of Aberrant Alternative Splicing Events in Myotonic Dystrophy Type 2
Source: PLoS One. 2014 Apr 10;9(4):e93983. doi: 10.1371/journal.pone.0093983 (PMC3983107; doi:10.1371/journal.pone.0093983)
Supplement: Table S1 — Primers sequences. (XLSX) [file pone.0093983.s010.xlsx]

## Sheet: Tab S1
GENE	ENSEMBLE TRANSCRIPT ID	EXON	SEQUENCES
MBOAT7	ENST00000431666	7	FW_TTCCCTTTCTTTGCATCCAC
			REV_CCTCAGTTTCCCCTTTGTGA
LIMCH1	ENST00000313875	11	FW_GTGAACCTGTGGAAGGAGGA
			REV_AGTCTCTCCCACGTCTCCAA
		12	FW_ GCACATCTGTGCTTCTGAGC
			REV_ CTAAGCCGCTTCCATTTCTG
CAMK2G	ENST00000394763	17-18	FW_CTCCACAGAGAGCTGCAACA
			REV_GCTGAGGAGCAGAGAGAAGG
		16-19	FW_CAACGCTACAGATGGGATCA
			REV_AAAGTCCCCATTGTTGATGG
RHPN1	ENST00000289013	15	FW_CAGCAAGCACCGAGCAT
			REV_CTTTAATGGGCAGGCAGGT
NDUFV3	ENST00000354250	3	FW_TTCACAGATGAAGGGGTTCC
			REV_CTGAAACGTCAGCCTCATCA
PDLIM3	ENST000004767	4	FW_CCCATTGGTACCGCGCACAAC
			REV_GACCCCGCAGCTGTCCGTGAA
PHKA1	ENST00000339490	19	FW_CGCTGTGGTGATGAAGTTGC
			REV_AACCGATCTAGCCCTCCCTT
CFYIP2	ENST00000377576	1	FW_CAGACAGAGCAGCACAGTGA
			REV_ACGTCAGAGAGGTAGTGGCT
ZMND11	ENST00000381584	2	FW_AAACTGGTATATGTCTCGAGTCCAC
			REV_AACCTTTGCAGCCCACTGTT
PDP1	ENST00000396200	2	FW_CCGTGTTGTGATGACAGGAG
			REV_GCAGTGCCATAGATCCTGCT
DNMT3L	ENST00000418993	12	FW_AGTCACCATCCCAGATGTCC
			REV_GGGGAGAAAGCAGTTCTTCA
VCL2	ENST00000436396	19	FW_CGCTGAGGTGGGTATAGGTG
			REV_GGTAGCTTCCCGATGCAAG
ERI2	ENST00000261377	16	FW_TGAAGTCCTAGAAGCTGCCC
			REV_TGATGCAGATACCATCTACCAGAA
LAMC2	ENST00000264144	23	FW_AGCCATGTCATGTGAGTGGG
			REV_CCATGGGATCAGGAATGGGG
