# Supplementary material for: Genome Wide Identification of Aberrant Alternative Splicing Events in Myotonic Dystrophy Type 2
Source: PLoS One. 2014 Apr 10;9(4):e93983. doi: 10.1371/journal.pone.0093983 (PMC3983107; doi:10.1371/journal.pone.0093983)
Supplement: Table S2 — Clinical characteristics of the patients used for array profiling. (XLSX) [file pone.0093983.s011.xlsx]

## Sheet: Tab S2
Clinical characteristics of the patients used for array profiling
CHARACTERISTICS	DM2 (n=10)	CTR (n=10)	p-value		M =male	F=female	ns = not significant
Age at time of biopsy (years; mean)	58.4±2.1	49.1±3.9	ns
Male/Female	8/2	7/3	ns
Strength of the biopsied muscle (MRC; mean)	4.7±0.1	4.9±0.0	ns
Skeletal muscle strength (MRC megascore; mean)	139±2.5	145±2.3	ns
Myotonia (%)	88.9	0	p<0.001
Glucose (mg/dl; mean) (normal range: 70-110 mg/dl)	114±19.6	83.6±2.2	ns
Diabetes (%)	25	0	ns
CPK (mg/dl, mean) ( normal range: m< 190, f < 167 mg/dl)	M 310.3±70.3	M 171.2±42.0	ns
	F 422±306	F 363.0±198.2
Calcium (mg/dl; mean) ( normal range: 8.6-10.2 mg/dl)	9.3±0.2	9.1±0.2	ns
Muscle pain (%)	33.3	66.7	ns
Ischemic cardiomyopathy (%)	33.3	0	ns
ECG-QRS duration (ms; mean) (normal range: 60-100 ms)	93.9±7.9	90.8±5.0	ns
Serum γ-Globulins (%; mean) (normal range: 12-20 %)	13.3±1.2	13.9±0.8	ns
Cataract (%)	62.5	0	p<0.01
