# Supplementary material for: Genome Wide Identification of Aberrant Alternative Splicing Events in Myotonic Dystrophy Type 2
Source: PLoS One. 2014 Apr 10;9(4):e93983. doi: 10.1371/journal.pone.0093983 (PMC3983107; doi:10.1371/journal.pone.0093983)
Supplement: Table S3 — AS events predicted by EAA analysis. (XLSX) [file pone.0093983.s012.xlsx]

## Sheet: Tab S3
output_order	ID	SI	t	p.value	p.value.adj	F	F.p.value	F.p.value.adj	GB_LIST	SPOT_ID	seqname	RANGE_GB	RANGE_STRAND	RANGE_START	RANGE_STOP	probe_count	transcript_cluster_id	exon_id	psr_id	gene_assignment	mrna_assignment	level	probeset_type
58882	3119603	3.717	-16.91	0	0	286	0	0	NM_052924,BC025767	chr8:144535997-144536122	chr8	NC_000008.9	+	144535997	144536122	4	3119572	501676	648481	NM_052924 // RHPN1 /// BC025767 // RHPN1 /// ENST00000289013 // RHPN1	NM_052924 // chr8 // 100 // 4 // 4 // 0 /// BC025767 // chr8 // 100 // 4 // 4 // 0 /// ENST00000289013 // chr8 // 100 // 4 // 4 // 0	core	main
60203	3884228	3.634	-10.38	0	8e-06	107.68	0	8e-06	NM_005417,NM_198291,BC011566	chr20:35465591-35466907	chr20	NC_000020.9	+	35465591	35466907	4	3884191	969711	1273013	NM_005417 // SRC /// NM_198291 // SRC /// BC011566 // SRC /// ENST00000373578 // SRC /// ENST00000358208 // SRC /// ENST00000373567 // SRC /// ENST00000360723 // SRC /// ENST00000373558 // SRC	NM_005417 // chr20 // 100 // 4 // 4 // 0 /// NM_198291 // chr20 // 100 // 4 // 4 // 0 /// BC011566 // chr20 // 100 // 4 // 4 // 0 /// ENST00000373578 // chr20 // 100 // 4 // 4 // 0 /// ENST00000358208 // chr20 // 100 // 4 // 4 // 0 /// ENST00000373567 // chr20 // 100 // 4 // 4 // 0 /// ENST00000360723 // chr20 // 100 // 4 // 4 // 0 /// ENST00000373558 // chr20 // 100 // 4 // 4 // 0	core	main
55797	3272669	3.606	-6.77	0	0.002038	45.84	0	0.002038	NM_152643,AB000781	chr10:134882527-134882562	chr10	NC_000010.9	+	134882527	134882562	4	3272566	596833	772213	NM_152643 // KNDC1 /// AB000781 // KNDC1 /// ENST00000368572 // KNDC1 /// ENST00000304613 // KNDC1	NM_152643 // chr10 // 100 // 4 // 4 // 0 /// AB000781 // chr10 // 100 // 4 // 4 // 0 /// ENST00000368572 // chr10 // 100 // 4 // 4 // 0 /// ENST00000304613 // chr10 // 100 // 4 // 4 // 0	core	main
153934	2318345	3.574	-7.07	0	0.001294	49.94	0	0.001294	NM_177539,NM_138697,NM_177540,NM_177541,BC136515	chr1:6538027-6538115	chr1	NC_000001.9	+	6538027	6538115	4	2318338	1944	2714	NM_177539 // TAS1R1 /// NM_138697 // TAS1R1 /// NM_177540 // TAS1R1 /// NM_177541 // TAS1R1 /// BC136515 // TAS1R1 /// ENST00000333172 // TAS1R1 /// ENST00000351136 // TAS1R1 /// ENST00000328191 // TAS1R1	NM_177539 // chr1 // 100 // 4 // 4 // 0 /// NM_138697 // chr1 // 100 // 4 // 4 // 0 /// NM_177540 // chr1 // 100 // 4 // 4 // 0 /// NM_177541 // chr1 // 100 // 4 // 4 // 0 /// BC136515 // chr1 // 75 // 3 // 4 // 0 /// ENST00000333172 // chr1 // 100 // 4 // 4 // 0 /// ENST00000351136 // chr1 // 100 // 4 // 4 // 0 /// ENST00000328191 // chr1 // 100 // 4 // 4 // 0	core	main
114568	3815722	3.354	-13.56	0	0	183.84	0	0	NM_001405,AJ007292	chr19:1249551-1249615	chr19	NC_000019.8	+	1249551	1249615	4	3815710	930099	1215587	NM_001405 // EFNA2 /// AJ007292 // EFNA2 /// ENST00000215368 // EFNA2	NM_001405 // chr19 // 100 // 4 // 4 // 0 /// AJ007292 // chr19 // 100 // 4 // 4 // 0 /// ENST00000215368 // chr19 // 100 // 4 // 4 // 0	core	main
38880	3334660	3.347	-13.51	0	0	182.53	0	0	NM_144585,NM_153378,AB050269	chr11:64115180-64115396	chr11	NC_000011.8	+	64115180	64115396	4	3334659	635352	822898	NM_144585 // SLC22A12 /// NM_153378 // SLC22A12 /// AB050269 // SLC22A12 /// ENST00000356210 // SLC22A12 /// ENST00000301893 // SLC22A12 /// ENST00000377574 // SLC22A12 /// ENST00000377572 // SLC22A12 /// ENST00000377567 // SLC22A12	NM_144585 // chr11 // 100 // 4 // 4 // 0 /// NM_153378 // chr11 // 100 // 4 // 4 // 0 /// AB050269 // chr11 // 75 // 3 // 4 // 0 /// ENST00000356210 // chr11 // 100 // 4 // 4 // 0 /// ENST00000301893 // chr11 // 100 // 4 // 4 // 0 /// ENST00000377574 // chr11 // 100 // 4 // 4 // 0 /// ENST00000377572 // chr11 // 100 // 4 // 4 // 0 /// ENST00000377567 // chr11 // 100 // 1 // 1 // 0	core	main
65743	3216958	3.282	-9.33	0	4.2e-05	86.96	0	4.2e-05	AY189280	chr9:99713026-99713091	chr9	NC_000009.10	-	99713026	99713091	4	3216931	562007	726622	AY189280 // C9orf156 /// ENST00000375118 // C9orf156 /// ENST00000375117 // C9orf156	AY189280 // chr9 // 100 // 4 // 4 // 0 /// ENST00000375118 // chr9 // 100 // 4 // 4 // 0 /// ENST00000375117 // chr9 // 100 // 4 // 4 // 0	core	main
161835	2801703	3.075	-21.16	0	0	447.81	0	0	NM_031916,BC014607	chr5:10503069-10503217	chr5	NC_000005.8	+	10503069	10503217	4	2801694	303769	393216	NM_031916 // ROPN1L /// BC014607 // ROPN1L /// ENST00000274134 // ROPN1L	NM_031916 // chr5 // 100 // 4 // 4 // 0 /// BC014607 // chr5 // 100 // 4 // 4 // 0 /// ENST00000274134 // chr5 // 100 // 4 // 4 // 0	core	main
114488	3028945	2.825	-7.19	0	0.001066	51.72	0	0.001066	NM_002652,BC010950	chr7:142546306-142546404	chr7	NC_000007.12	+	142546306	142546404	4	3028934	444799	575615	NM_002652 // PIP /// BC010950 // PIP /// ENST00000291009 // PIP	NM_002652 // chr7 // 100 // 4 // 4 // 0 /// BC010950 // chr7 // 100 // 4 // 4 // 0 /// ENST00000291009 // chr7 // 100 // 4 // 4 // 0	core	main
64631	3329129	2.724	-5.69	1e-05	0.013234	32.37	1e-05	0.013234	NM_152312,BC037291	chr11:45905588-45905714	chr11	NC_000011.8	+	45905588	45905714	4	3329099	632219	818201	NM_152312 // GYLTL1B /// BC037291 // GYLTL1B /// ENST00000325468 // GYLTL1B /// ENST00000401752 // GYLTL1B /// ENST00000389968 // GYLTL1B	NM_152312 // chr11 // 100 // 4 // 4 // 0 /// BC037291 // chr11 // 100 // 4 // 4 // 0 /// ENST00000325468 // chr11 // 100 // 4 // 4 // 0 /// ENST00000401752 // chr11 // 100 // 4 // 4 // 0 /// ENST00000389968 // chr11 // 100 // 4 // 4 // 0	core	main
103053	2558934	2.715	-14.28	0	0	203.84	0	0	NM_144582,AY358783	chr2:71066684-71066720	chr2	NC_000002.10	-	71066684	71066720	4	2558924	151094	198587	NM_144582 // TEX261 /// AY358783 // TEX261 /// ENST00000272438 // TEX261	NM_144582 // chr2 // 100 // 4 // 4 // 0 /// AY358783 // chr2 // 100 // 4 // 4 // 0 /// ENST00000272438 // chr2 // 100 // 4 // 4 // 0	core	main
159050	3897507	2.681	-11.78	0	1e-06	138.75	0	1e-06	NM_000214,AF003837	chr20:10566731-10567030	chr20	NC_000020.9	-	10566731	10567030	4	3897505	977722	1283900	NM_000214 // JAG1 /// AF003837 // JAG1 /// ENST00000254958 // JAG1	NM_000214 // chr20 // 100 // 4 // 4 // 0 /// AF003837 // chr20 // 75 // 3 // 4 // 0 /// ENST00000254958 // chr20 // 100 // 4 // 4 // 0	core	main
65341	3364602	2.68	-16.43	0	0	270.08	0	0	NM_175058,BC071599	chr11:16804348-16804433	chr11	NC_000011.8	-	16804348	16804433	4	3364525	653495	847487	NM_175058 // PLEKHA7 /// BC071599 // PLEKHA7 /// ENST00000355661 // PLEKHA7	NM_175058 // chr11 // 100 // 4 // 4 // 0 /// BC071599 // chr11 // 100 // 4 // 4 // 0 /// ENST00000355661 // chr11 // 100 // 4 // 4 // 0	core	main
86793	3188831	2.602	-8.12	0	0.000231	65.92	0	0.000231	AY278562,EF107716	chr9:126277546-126277587	chr9	NC_000009.10	+	126277546	126277587	4	3188780	544689	703803	AY278562 // GPR144 /// EF107716 // GPR144 /// ENST00000334810 // GPR144	AY278562 // chr9 // 100 // 4 // 4 // 0 /// EF107716 // chr9 // 100 // 4 // 4 // 0 /// ENST00000334810 // chr9 // 100 // 4 // 4 // 0	core	main
154840	2562934	2.583	-5.59	2e-05	0.015257	31.26	2e-05	0.015257	NM_001768,NM_171827,AK124156	chr2:86865448-86865584	chr2	NC_000002.10	-	86865448	86865584	4	2562932	153539	201816	NM_001768 // CD8A /// NM_171827 // CD8A /// AK124156 // CD8A /// ENST00000352580 // CD8A /// ENST00000283635 // CD8A	NM_001768 // chr2 // 100 // 4 // 4 // 0 /// NM_171827 // chr2 // 100 // 4 // 4 // 0 /// AK124156 // chr2 // 100 // 4 // 4 // 0 /// ENST00000409313 // chr2 // 100 // 4 // 4 // 0 /// ENST00000409511 // chr2 // 100 // 4 // 4 // 0 /// ENST00000352580 // chr2 // 100 // 4 // 4 // 0 /// ENST00000283635 // chr2 // 100 // 4 // 4 // 0	core	main
118702	3935268	2.559	-11.05	0	3e-06	122.03	0	3e-06	NM_002340,NM_001001438,AK226141	chr21:46453910-46453957	chr21	NC_000021.7	-	46453910	46453957	4	3935243	1000936	1314324	NM_002340 // LSS /// NM_001001438 // LSS /// AK226141 // LSS /// ENST00000356396 // LSS /// ENST00000397728 // LSS	NM_002340 // chr21 // 100 // 4 // 4 // 0 /// NM_001001438 // chr21 // 100 // 4 // 4 // 0 /// AK226141 // chr21 // 100 // 4 // 4 // 0 /// ENST00000356396 // chr21 // 100 // 4 // 4 // 0 /// ENST00000397728 // chr21 // 100 // 4 // 4 // 0	core	main
167946	3870571	2.545	-13.79	0	0	190.27	0	0	NM_024298,BC015857	chr19:59368959-59369525	chr19	NC_000019.8	-	59368959	59369525	4	3870570	961462	1261753	NM_024298 // MBOAT7 /// BC015857 // MBOAT7 /// ENST00000245615 // MBOAT7 /// ENST00000338624 // MBOAT7	NM_024298 // chr19 // 100 // 4 // 4 // 0 /// BC015857 // chr19 // 100 // 4 // 4 // 0 /// ENST00000245615 // chr19 // 100 // 4 // 4 // 0 /// ENST00000338624 // chr19 // 100 // 4 // 4 // 0	core	main
1622	3005370	2.537	-11.73	0	1e-06	137.63	0	1e-06	AY203938	chr7:65180384-65180953	chr7	NC_000007.12	+	65180384	65180953	4	3005363	429997	556355	AY203938 // ASL	AY203938 // chr7 // 100 // 4 // 4 // 0	core	main
135363	3851743	2.536	-11.71	0	1e-06	137.17	0	1e-06	NM_013312,NM_001100176,AF044924	chr19:12739212-12739261	chr19	NC_000019.8	-	12739212	12739261	4	3851720	950750	1246136	NM_013312 // HOOK2 /// NM_001100176 // HOOK2 /// AF044924 // HOOK2 /// ENST00000397668 // HOOK2 /// ENST00000264827 // HOOK2	NM_013312 // chr19 // 100 // 4 // 4 // 0 /// NM_001100176 // chr19 // 100 // 4 // 4 // 0 /// AF044924 // chr19 // 100 // 4 // 4 // 0 /// ENST00000397668 // chr19 // 100 // 4 // 4 // 0 /// ENST00000264827 // chr19 // 100 // 4 // 4 // 0	core	main
62872	3211959	2.532	-12.59	0	1e-06	158.39	0	1e-06	NM_152573,BC023566	chr9:84805681-84805850	chr9	NC_000009.10	-	84805681	84805850	4	3211938	558912	722604	NM_152573 // RASEF /// BC023566 // RASEF /// ENST00000376447 // RASEF	NM_152573 // chr9 // 100 // 4 // 4 // 0 /// BC023566 // chr9 // 100 // 4 // 4 // 0 /// ENST00000376447 // chr9 // 100 // 4 // 4 // 0	core	main
162738	2367115	2.515	-7.7	0	0.000435	59.25	0	0.000435	NM_002022,BC002780	chr1:169577226-169577256	chr1	NC_000001.9	+	169577226	169577256	4	2367086	31678	42716	NM_002022 // FMO4 /// BC002780 // FMO4 /// ENST00000367749 // FMO4	NM_002022 // chr1 // 100 // 4 // 4 // 0 /// BC002780 // chr1 // 100 // 4 // 4 // 0 /// ENST00000367749 // chr1 // 100 // 4 // 4 // 0	core	main
20185	3977615	2.48	-6.26	0	0.004696	39.19	0	0.004696	BC046248	chrX:51168184-51168310	chrX	NC_000023.9	+	51168184	51168310	4	3977611	1026358	1348968	BC046248 // LOC340602 /// ENST00000342995 // LOC340602	BC046248 // chrX // 100 // 4 // 4 // 0 /// ENST00000342995 // chrX // 100 // 4 // 4 // 0	core	main
55828	3645852	2.471	-10.18	0	1.1e-05	103.61	0	1.1e-05	NM_012368,BC126269	chr16:3346148-3346734	chr16	NC_000016.8	+	3346148	3346734	4	3645850	826747	1076295	NM_012368 // OR2C1 /// BC126269 // OR2C1 /// ENST00000304936 // OR2C1	NM_012368 // chr16 // 100 // 4 // 4 // 0 /// BC126269 // chr16 // 100 // 4 // 4 // 0 /// ENST00000304936 // chr16 // 100 // 4 // 4 // 0	core	main
52554	3527782	2.447	-9.74	0	2.2e-05	94.91	0	2.2e-05	NM_001029991,NM_022734,BC005053	chr14:20534906-20534982	chr14	NC_000014.7	+	20534906	20534982	4	3527745	754094	979656	NM_001029991 // METT11D1 /// NM_022734 // METT11D1 /// BC005053 // METT11D1 /// ENST00000339374 // METT11D1 /// ENST00000382985 // METT11D1	NM_001029991 // chr14 // 100 // 4 // 4 // 0 /// NM_022734 // chr14 // 100 // 4 // 4 // 0 /// BC005053 // chr14 // 100 // 4 // 4 // 0 /// ENST00000339374 // chr14 // 100 // 4 // 4 // 0 /// ENST00000382985 // chr14 // 100 // 4 // 4 // 0	core	main
108536	3983234	2.423	-6.64	0	0.002514	44.03	0	0.002514	NM_053281,AK091842	chrX:85290545-85290761	chrX	NC_000023.9	+	85290545	85290761	4	3983228	1029648	1353341	NM_053281 // DACH2 /// AK091842 // DACH2 /// ENST00000344497 // DACH2 /// ENST00000373125 // DACH2 /// ENST00000373131 // DACH2	NM_053281 // chrX // 100 // 4 // 4 // 0 /// AK091842 // chrX // 100 // 4 // 4 // 0 /// ENST00000344497 // chrX // 100 // 4 // 4 // 0 /// ENST00000373125 // chrX // 100 // 4 // 4 // 0 /// ENST00000373131 // chrX // 100 // 4 // 4 // 0	core	main
164844	2753801	2.406	-11.2	0	2e-06	125.48	0	2e-06	BC017957	chr4:184440766-184440833	chr4	NC_000004.10	+	184440766	184440833	4	2753732	273534	355112	BC017957 // WWC2	BC017957 // chr4 // 100 // 4 // 4 // 0	core	main
161514	3432235	2.351	-6.93	0	0.001585	48.08	0	0.001585	NM_006817,NM_001034025,BC101493	chr12:110944494-110944701	chr12	NC_000012.10	+	110944494	110944701	4	3432225	694918	902295	NM_006817 // ERP29 /// NM_001034025 // ERP29 /// BC101493 // ERP29 /// ENST00000261735 // ERP29	NM_006817 // chr12 // 100 // 4 // 4 // 0 /// NM_001034025 // chr12 // 100 // 4 // 4 // 0 /// BC101493 // chr12 // 100 // 4 // 4 // 0 /// ENST00000261735 // chr12 // 100 // 4 // 4 // 0	core	main
170024	3256033	2.329	-15.61	0	0	243.75	0	0	NM_007078	chr10:88456273-88456455	chr10	NC_000010.9	+	88456273	88456455	4	3255972	586359	758459	NM_007078 // LDB3 /// ENST00000361373 // LDB3	NM_007078 // chr10 // 100 // 4 // 4 // 0 /// ENST00000361373 // chr10 // 100 // 4 // 4 // 0	core	main
152838	2487912	2.238	-18.01	0	0	324.5	0	0	NM_012476,Y17791	chr2:71013735-71013802	chr2	NC_000002.10	+	71013735	71013802	4	2487882	106451	141119	NM_012476 // VAX2 /// Y17791 // VAX2 /// ENST00000234392 // VAX2	NM_012476 // chr2 // 100 // 4 // 4 // 0 /// Y17791 // chr2 // 100 // 4 // 4 // 0 /// ENST00000234392 // chr2 // 100 // 4 // 4 // 0	core	main
178760	3715847	2.169	-8.68	0	9.7e-05	75.33	0	9.7e-05	NM_004295,BC001769	chr17:24099009-24099092	chr17	NC_000017.9	+	24099009	24099092	4	3715839	868922	1133698	NM_004295 // TRAF4 /// BC001769 // TRAF4 /// ENST00000262395 // TRAF4 /// ENST00000262396 // TRAF4	NM_004295 // chr17 // 100 // 4 // 4 // 0 /// BC001769 // chr17 // 100 // 4 // 4 // 0 /// ENST00000262395 // chr17 // 100 // 4 // 4 // 0 /// ENST00000262396 // chr17 // 100 // 4 // 4 // 0	core	main
122576	3362564	2.154	-6.44	0	0.003558	41.49	0	0.003558	NM_030962,AY234241	chr11:9971119-9971218	chr11	NC_000011.8	-	9971119	9971218	4	3362468	652195	845796	NM_030962 // SBF2 /// AY234241 // SBF2 /// ENST00000256190 // SBF2	NM_030962 // chr11 // 100 // 4 // 4 // 0 /// AY234241 // chr11 // 100 // 4 // 4 // 0 /// ENST00000256190 // chr11 // 100 // 4 // 4 // 0	core	main
137529	3334312	2.132	-5.97	1e-05	0.007815	35.65	1e-05	0.007815	AF012106	chr11:63756098-63756266	chr11	NC_000011.8	+	63756098	63756266	4	3334304	635147	822579	AF012106 // DNAJC4	AF012106 // chr11 // 75 // 3 // 4 // 0	core	main
34616	3707337	2.119	-5.36	3e-05	0.022197	28.72	3e-05	0.022197	NM_000173,BC027955	chr17:4776383-4776439	chr17	NC_000017.9	+	4776383	4776439	4	3707335	863761	1126549	NM_000173 // GP1BA /// BC027955 // GP1BA	NM_000173 // chr17 // 100 // 4 // 4 // 0 /// BC027955 // chr17 // 100 // 4 // 4 // 0	core	main
35812	3962001	2.102	-11.52	0	2e-06	132.74	0	2e-06	NM_002676,BC016818	chr22:40302933-40303240	chr22	NC_000022.9	-	40302933	40303240	4	3962000	1016776	1336309	NM_002676 // PMM1 /// BC016818 // PMM1 /// ENST00000216259 // PMM1	NM_002676 // chr22 // 100 // 4 // 4 // 0 /// BC016818 // chr22 // 100 // 4 // 4 // 0 /// ENST00000216259 // chr22 // 100 // 4 // 4 // 0	core	main
57719	2468409	2.041	-12.11	0	1e-06	146.74	0	1e-06	NM_014746,BC050373	chr2:7072051-7072121	chr2	NC_000002.10	+	7072051	7072121	4	2468376	93929	125226	NM_014746 // RNF144A /// BC050373 // RNF144A /// ENST00000320892 // RNF144A	NM_014746 // chr2 // 100 // 4 // 4 // 0 /// BC050373 // chr2 // 50 // 2 // 4 // 0 /// ENST00000320892 // chr2 // 100 // 4 // 4 // 0	core	main
75697	2328395	2.026	-5.29	3e-05	0.024302	28.03	3e-05	0.024302	NM_001525,AK290521	chr1:31857728-31857879	chr1	NC_000001.9	+	31857728	31857879	4	2328387	8135	11022	NM_001525 // HCRTR1 /// AK290521 // HCRTR1 /// ENST00000403528 // HCRTR1 /// ENST00000373706 // HCRTR1 /// ENST00000373705 // HCRTR1	NM_001525 // chr1 // 100 // 4 // 4 // 0 /// AK290521 // chr1 // 100 // 4 // 4 // 0 /// ENST00000403528 // chr1 // 100 // 4 // 4 // 0 /// ENST00000373706 // chr1 // 100 // 4 // 4 // 0 /// ENST00000373705 // chr1 // 100 // 4 // 4 // 0	core	main
114712	3674229	1.948	-7.24	0	0.000967	52.47	0	0.000967	NM_153636,NM_014427,BC064577	chr16:88185050-88185165	chr16	NC_000016.8	+	88185050	88185165	4	3674199	843995	1099644	NM_153636 // CPNE7 /// NM_014427 // CPNE7 /// BC064577 // CPNE7 /// ENST00000268720 // CPNE7 /// ENST00000319518 // CPNE7	NM_153636 // chr16 // 100 // 4 // 4 // 0 /// NM_014427 // chr16 // 100 // 4 // 4 // 0 /// BC064577 // chr16 // 100 // 4 // 4 // 0 /// ENST00000268720 // chr16 // 100 // 4 // 4 // 0 /// ENST00000319518 // chr16 // 100 // 4 // 4 // 0	core	main
109097	3720902	1.947	-7.83	0	0.000348	61.37	0	0.000348	NM_001254,BC025232	chr17:35701252-35701429	chr17	NC_000017.9	+	35701252	35701429	4	3720896	871942	1137787	NM_001254 // CDC6 /// BC025232 // CDC6 /// ENST00000209728 // CDC6	NM_001254 // chr17 // 100 // 4 // 4 // 0 /// BC025232 // chr17 // 100 // 4 // 4 // 0 /// ENST00000209728 // chr17 // 100 // 4 // 4 // 0	core	main
169210	3518126	1.911	-11.88	0	1e-06	141.19	0	1e-06	NM_014832,BC151239	chr13:74834433-74834460	chr13	NC_000013.9	-	74834433	74834460	4	3518086	748278	972135	NM_014832 // TBC1D4 /// BC151239 // TBC1D4 /// ENST00000377625 // TBC1D4 /// ENST00000377636 // TBC1D4	NM_014832 // chr13 // 100 // 4 // 4 // 0 /// BC151239 // chr13 // 100 // 4 // 4 // 0 /// ENST00000377625 // chr13 // 100 // 4 // 4 // 0 /// ENST00000377636 // chr13 // 100 // 4 // 4 // 0	core	main
10797	2333014	1.909	-12.92	0	0	166.91	0	0	NM_152498,AK056562	chr1:43448211-43448340	chr1	NC_000001.9	+	43448211	43448340	4	2332999	10942	14817	NM_152498 // WDR65 /// AK056562 // WDR65 /// ENST00000296394 // WDR65	NM_152498 // chr1 // 100 // 4 // 4 // 0 /// AK056562 // chr1 // 100 // 4 // 4 // 0 /// ENST00000296394 // chr1 // 100 // 4 // 4 // 0	core	main
24361	3498441	1.879	-11.8	0	1e-06	139.34	0	1e-06	NM_177967,AK075419	chr13:98836350-98836379	chr13	NC_000013.9	+	98836350	98836379	4	3498315	735829	956094	NM_177967 // UBAC2 /// AK075419 // UBAC2 /// ENST00000325028 // UBAC2 /// ENST00000376440 // UBAC2 /// ENST00000355700 // UBAC2 /// ENST00000376435 // UBAC2	NM_177967 // chr13 // 100 // 4 // 4 // 0 /// AK075419 // chr13 // 100 // 4 // 4 // 0 /// ENST00000325028 // chr13 // 100 // 4 // 4 // 0 /// ENST00000376440 // chr13 // 100 // 4 // 4 // 0 /// ENST00000355700 // chr13 // 100 // 4 // 4 // 0 /// ENST00000376435 // chr13 // 100 // 4 // 4 // 0	core	main
167262	2624013	1.866	-6.37	0	0.003931	40.63	0	0.003931	NM_015136,AB052956	chr3:52531142-52531278	chr3	NC_000003.10	+	52531142	52531278	4	2623922	192007	251353	NM_015136 // STAB1 /// AB052956 // STAB1 /// ENST00000321725 // STAB1	NM_015136 // chr3 // 100 // 4 // 4 // 0 /// AB052956 // chr3 // 100 // 4 // 4 // 0 /// ENST00000321725 // chr3 // 100 // 4 // 4 // 0	core	main
177369	2603401	1.817	-5.62	2e-05	0.014949	31.55	2e-05	0.014949	NM_000867,BC063123	chr2:231686817-231686872	chr2	NC_000002.10	-	231686817	231686872	4	2603395	179232	234493	NM_000867 // HTR2B /// BC063123 // HTR2B /// ENST00000258400 // HTR2B	NM_000867 // chr2 // 100 // 4 // 4 // 0 /// BC063123 // chr2 // 100 // 4 // 4 // 0 /// ENST00000258400 // chr2 // 100 // 4 // 4 // 0	core	main
54773	3128065	1.789	-9.1	0	5.7e-05	82.82	0	5.7e-05	NM_003155,U25997	chr8:23756522-23757098	chr8	NC_000008.9	-	23756522	23757098	4	3128046	506977	655471	NM_003155 // STC1 /// U25997 // STC1 /// ENST00000290271 // STC1	NM_003155 // chr8 // 100 // 4 // 4 // 0 /// U25997 // chr8 // 100 // 4 // 4 // 0 /// ENST00000290271 // chr8 // 100 // 4 // 4 // 0	core	main
108703	4005905	1.719	-8.11	0	0.000231	65.83	0	0.000231	AB039327	chrX:41333802-41334108	chrX	NC_000023.9	-	41333802	41334108	4	4005859	1043542	1371474	AB039327 // CASK	AB039327 // chrX // 100 // 4 // 4 // 0	core	main
19956	3191726	1.719	-5.59	2e-05	0.015257	31.25	2e-05	0.015257	NM_007313	chr9:132579560-132579650	chr9	NC_000009.10	+	132579560	132579650	4	3191724	546533	706351	NM_007313 // ABL1 /// ENST00000372348 // ABL1 /// ENST00000393293 // ABL1	NM_007313 // chr9 // 100 // 4 // 4 // 0 /// ENST00000372348 // chr9 // 100 // 4 // 4 // 0 /// ENST00000393293 // chr9 // 100 // 4 // 4 // 0	core	main
6944	3619122	1.675	-4.99	7e-05	0.041139	24.91	7e-05	0.041139	NM_007223,BC067106	chr15:37880943-37880994	chr15	NC_000015.8	-	37880943	37880994	4	3619116	810291	1054028	NM_007223 // GPR176 /// BC067106 // GPR176 /// ENST00000299092 // GPR176	NM_007223 // chr15 // 100 // 4 // 4 // 0 /// BC067106 // chr15 // 100 // 4 // 4 // 0 /// ENST00000299092 // chr15 // 100 // 4 // 4 // 0	core	main
31537	3128490	1.674	-5.71	1e-05	0.012853	32.6	1e-05	0.012853	NM_022659	chr8:25764038-25764063	chr8	NC_000008.9	-	25764038	25764063	2	3128411	507233	655794	NM_022659 // EBF2	NM_022659 // chr8 // 100 // 2 // 2 // 0 /// ENST00000408929 // chr8 // 100 // 2 // 2 // 0	core	main
160520	3635617	1.664	-8.85	0	8.3e-05	78.33	0	8.3e-05	AY236490	chr15:79453516-79453540	chr15	NC_000015.8	-	79453516	79453540	1	3635578	820668	1067880	AY236490 // TMC3	AY236490 // chr15 // 100 // 1 // 1 // 0	core	main
14066	3234141	1.661	-6.98	0	0.001463	48.75	0	0.001463	NM_001001973,NM_005174,BC000931	chr10:7870115-7870166	chr10	NC_000010.9	+	7870115	7870166	4	3234140	572601	740849	NM_001001973 // ATP5C1 /// NM_005174 // ATP5C1 /// BC000931 // ATP5C1 /// ENST00000335698 // ATP5C1 /// ENST00000397106 // ATP5C1	NM_001001973 // chr10 // 100 // 4 // 4 // 0 /// NM_005174 // chr10 // 100 // 4 // 4 // 0 /// BC000931 // chr10 // 100 // 3 // 3 // 0 /// ENST00000335698 // chr10 // 100 // 4 // 4 // 0 /// ENST00000397106 // chr10 // 100 // 4 // 4 // 0	core	main
60689	3573160	1.658	-8.06	0	0.00025	65.02	0	0.00025	NM_004863,BC005123	chr14:77057542-77057584	chr14	NC_000014.7	-	77057542	77057584	4	3573152	781870	1016357	NM_004863 // SPTLC2 /// BC005123 // SPTLC2 /// ENST00000216484 // SPTLC2	NM_004863 // chr14 // 100 // 4 // 4 // 0 /// BC005123 // chr14 // 100 // 4 // 4 // 0 /// ENST00000216484 // chr14 // 100 // 4 // 4 // 0	core	main
153730	3744246	1.654	-8.03	0	0.000257	64.56	0	0.000257	NM_032354,NM_183065,AK027813	chr17:8020002-8020069	chr17	NC_000017.9	-	8020002	8020069	4	3744229	885900	1157132	NM_032354 // TMEM107 /// NM_183065 // TMEM107 /// AK027813 // TMEM107 /// ENST00000316425 // TMEM107	NM_032354 // chr17 // 100 // 4 // 4 // 0 /// NM_183065 // chr17 // 100 // 4 // 4 // 0 /// AK027813 // chr17 // 100 // 4 // 4 // 0 /// ENST00000316425 // chr17 // 100 // 4 // 4 // 0	core	main
92972	2771680	1.653	-5.55	2e-05	0.016199	30.83	2e-05	0.016199	BC030695	chr4:68059031-68059199	chr4	NC_000004.10	-	68059031	68059199	4	2771654	284668	369201	BC030695 // CENPC1	BC030695 // chr4 // 100 // 4 // 4 // 0	core	main
15401	2318358	1.631	-6.69	0	0.002298	44.7	0	0.002298	NM_177539,NM_138697,NM_177540,NM_177541,BC136515	chr1:6561943-6562085	chr1	NC_000001.9	+	6561943	6562085	4	2318338	1952	2727	NM_177539 // TAS1R1 /// NM_138697 // TAS1R1 /// NM_177540 // TAS1R1 /// NM_177541 // TAS1R1 /// BC136515 // TAS1R1 /// ENST00000333172 // TAS1R1 /// ENST00000351136 // TAS1R1 /// ENST00000328191 // TAS1R1	NM_177539 // chr1 // 100 // 4 // 4 // 0 /// NM_138697 // chr1 // 100 // 4 // 4 // 0 /// NM_177540 // chr1 // 100 // 4 // 4 // 0 /// NM_177541 // chr1 // 100 // 4 // 4 // 0 /// BC136515 // chr1 // 100 // 4 // 4 // 0 /// ENST00000333172 // chr1 // 100 // 4 // 4 // 0 /// ENST00000351136 // chr1 // 100 // 4 // 4 // 0 /// ENST00000328191 // chr1 // 100 // 4 // 4 // 0	core	main
33720	3476468	1.612	-10.18	0	1.1e-05	103.58	0	1.1e-05	NM_006312,AF113003	chr12:123377919-123378017	chr12	NC_000012.10	-	123377919	123378017	4	3476457	722094	938631	NM_006312 // NCOR2 /// AF113003 // NCOR2 /// ENST00000405201 // NCOR2 /// ENST00000356219 // NCOR2 /// ENST00000404121 // NCOR2	NM_006312 // chr12 // 100 // 4 // 4 // 0 /// AF113003 // chr12 // 100 // 4 // 4 // 0 /// ENST00000405201 // chr12 // 100 // 4 // 4 // 0 /// ENST00000356219 // chr12 // 100 // 4 // 4 // 0 /// ENST00000404121 // chr12 // 100 // 4 // 4 // 0	core	main
39191	3230741	1.598	-12.5	0	1e-06	156.27	0	1e-06	BC011003	chr9:139063352-139063411	chr9	NC_000009.10	-	139063352	139063411	4	3230733	570531	738021	uc004ckv.1 // ENTPD2 /// BC011003 // ENTPD2	uc004ckv.1 // chr9 // 100 // 4 // 4 // 0 /// BC011003 // chr9 // 25 // 1 // 4 // 0	core	main
93827	2495226	1.556	-5.49	2e-05	0.017727	30.18	2e-05	0.017727	NM_001079,NM_207519,AL832287	chr2:97722516-97722737	chr2	NC_000002.10	+	97722516	97722737	4	2495187	110882	147049	NM_001079 // ZAP70 /// NM_207519 // ZAP70 /// AL832287 // ZAP70 /// ENST00000264972 // ZAP70 /// ENST00000389518 // ZAP70	NM_001079 // chr2 // 100 // 4 // 4 // 0 /// NM_207519 // chr2 // 100 // 4 // 4 // 0 /// AL832287 // chr2 // 100 // 4 // 4 // 0 /// ENST00000264972 // chr2 // 100 // 4 // 4 // 0 /// ENST00000389518 // chr2 // 100 // 4 // 4 // 0	core	main
91209	3708945	1.521	-7.91	0	0.000312	62.63	0	0.000312	NM_001678,BC126175	chr17:7498133-7498262	chr17	NC_000017.9	+	7498133	7498262	4	3708938	864674	1127929	NM_001678 // ATP1B2 /// BC126175 // ATP1B2 /// ENST00000250111 // ATP1B2	NM_001678 // chr17 // 75 // 3 // 4 // 0 /// BC126175 // chr17 // 75 // 3 // 4 // 0 /// ENST00000250111 // chr17 // 100 // 4 // 4 // 0	core	main
30374	3523892	1.513	-5.88	1e-05	0.00913	34.57	1e-05	0.00913	NM_024089,AK074974	chr13:102239466-102239564	chr13	NC_000013.9	-	102239466	102239564	4	3523881	751779	976601	NM_024089 // KDELC1 /// AK074974 // KDELC1 /// ENST00000376004 // KDELC1	NM_024089 // chr13 // 100 // 4 // 4 // 0 /// AK074974 // chr13 // 100 // 4 // 4 // 0 /// ENST00000376004 // chr13 // 100 // 4 // 4 // 0	core	main
95663	2340165	1.513	-5.36	3e-05	0.022197	28.69	3e-05	0.022197	NM_020925,BC039301	chr1:64929963-64930313	chr1	NC_000001.9	+	64929963	64930313	4	2340078	15440	20766	NM_020925 // CACHD1 /// BC039301 // CACHD1 /// ENST00000371073 // CACHD1 /// ENST00000335761 // CACHD1 /// ENST00000290039 // CACHD1	NM_020925 // chr1 // 100 // 4 // 4 // 0 /// BC039301 // chr1 // 100 // 4 // 4 // 0 /// ENST00000371073 // chr1 // 100 // 4 // 4 // 0 /// ENST00000335761 // chr1 // 100 // 4 // 4 // 0 /// ENST00000290039 // chr1 // 100 // 4 // 4 // 0	core	main
101746	2623594	1.493	-6.47	0	0.00344	41.83	0	0.00344	NM_144641,NM_001122870,AK056894	chr3:52258919-52259555	chr3	NC_000003.10	+	52258919	52259555	4	2623568	191766	250961	NM_144641 // PPM1M /// NM_001122870 // PPM1M /// AK056894 // PPM1M /// ENST00000323588 // PPM1M	NM_144641 // chr3 // 100 // 4 // 4 // 0 /// NM_001122870 // chr3 // 100 // 4 // 4 // 0 /// AK056894 // chr3 // 100 // 4 // 4 // 0 /// ENST00000409502 // chr3 // 100 // 4 // 4 // 0 /// ENST00000323588 // chr3 // 100 // 4 // 4 // 0	core	main
73260	3837407	1.475	-6.87	0	0.001729	47.2	0	0.001729	NM_015711,AF182077	chr19:52877087-52877170	chr19	NC_000019.8	+	52877087	52877170	4	3837372	942693	1233848	NM_015711 // GLTSCR1 /// AF182077 // GLTSCR1 /// ENST00000263282 // GLTSCR1 /// ENST00000396720 // GLTSCR1	NM_015711 // chr19 // 100 // 4 // 4 // 0 /// AF182077 // chr19 // 100 // 4 // 4 // 0 /// ENST00000263282 // chr19 // 100 // 4 // 4 // 0 /// ENST00000396720 // chr19 // 100 // 4 // 4 // 0	core	main
70468	3842100	1.453	-8.79	0	9.1e-05	77.2	0	9.1e-05	NM_032430,AF479827	chr19:60515623-60515708	chr19	NC_000019.8	+	60515623	60515708	4	3842059	945267	1237769	NM_032430 // BRSK1 /// AF479827 // BRSK1 /// ENST00000326848 // BRSK1 /// ENST00000309383 // BRSK1	NM_032430 // chr19 // 100 // 4 // 4 // 0 /// AF479827 // chr19 // 100 // 4 // 4 // 0 /// ENST00000326848 // chr19 // 100 // 4 // 4 // 0 /// ENST00000309383 // chr19 // 100 // 4 // 4 // 0	core	main
101999	3255989	1.416	-12.01	0	1e-06	144.28	0	1e-06	NM_007078,NM_001080115,AK304760	chr10:88431177-88431536	chr10	NC_000010.9	+	88431177	88431536	4	3255972	586329	758415	NM_007078 // LDB3 /// NM_001080115 // LDB3 /// AK304760 // LDB3 /// ENST00000361373 // LDB3 /// ENST00000372056 // LDB3	NM_007078 // chr10 // 100 // 4 // 4 // 0 /// NM_001080115 // chr10 // 100 // 4 // 4 // 0 /// AK304760 // chr10 // 100 // 4 // 4 // 0 /// ENST00000361373 // chr10 // 100 // 4 // 4 // 0 /// ENST00000372056 // chr10 // 100 // 4 // 4 // 0	core	main
101152	3107346	1.381	-8.76	0	9.1e-05	76.82	0	9.1e-05		chr8:94999324-94999349	chr8	NC_000008.9	+	94999324	94999349	2	3107342	493904	638912	ENST00000396200 // PPM2C	ENST00000396200 // chr8 // 100 // 2 // 2 // 0	core	main
130629	3834609	1.366	-4.91	8e-05	0.046272	24.09	8e-05	0.046272	NM_022752,AK131418	chr19:47275321-47275450	chr19	NC_000019.8	+	47275321	47275450	4	3834599	941090	1231490	NM_022752 // ZNF574 /// AK131418 // ZNF574 /// ENST00000359044 // ZNF574 /// ENST00000222339 // ZNF574	NM_022752 // chr19 // 100 // 4 // 4 // 0 /// AK131418 // chr19 // 100 // 4 // 4 // 0 /// ENST00000359044 // chr19 // 100 // 4 // 4 // 0 /// ENST00000222339 // chr19 // 100 // 4 // 4 // 0	core	main
144015	3945589	1.365	-8.65	0	0.0001	74.86	0	0.0001	NM_152426,EU527884	chr22:37751115-37751141	chr22	NC_000022.9	+	37751115	37751141	3	3945585	1006881	1322732	NM_152426 // APOBEC3D /// EU527884 // APOBEC3D /// ENST00000216099 // APOBEC3D	NM_152426 // chr22 // 100 // 3 // 3 // 0 /// EU527884 // chr22 // 100 // 3 // 3 // 0 /// ENST00000216099 // chr22 // 100 // 3 // 3 // 0	core	main
2596	2719660	1.359	-8.72	0	9.2e-05	76.01	0	9.2e-05	NM_001775,D84276	chr4:15389044-15389101	chr4	NC_000004.10	+	15389044	15389101	4	2719656	252016	328105	NM_001775 // CD38 /// D84276 // CD38 /// ENST00000226279 // CD38	NM_001775 // chr4 // 100 // 4 // 4 // 0 /// D84276 // chr4 // 100 // 4 // 4 // 0 /// ENST00000226279 // chr4 // 100 // 4 // 4 // 0	core	main
57638	4012322	1.341	-12.39	0	1e-06	153.45	0	1e-06	NM_002637,NM_001122670,BC104944	chrX:71757325-71757446	chrX	NC_000023.9	-	71757325	71757446	4	4012299	1047336	1376650	NM_002637 // PHKA1 /// NM_001122670 // PHKA1 /// BC104944 // PHKA1 /// ENST00000373542 // PHKA1 /// ENST00000373539 // PHKA1 /// ENST00000339490 // PHKA1	NM_002637 // chrX // 100 // 4 // 4 // 0 /// NM_001122670 // chrX // 100 // 4 // 4 // 0 /// BC104944 // chrX // 100 // 4 // 4 // 0 /// ENST00000373542 // chrX // 100 // 4 // 4 // 0 /// ENST00000373539 // chrX // 100 // 4 // 4 // 0 /// ENST00000339490 // chrX // 100 // 4 // 4 // 0	core	main
170989	3685404	1.306	-6.58	0	0.002759	43.26	0	0.002759	NM_033266,EF560739	chr16:23623755-23623881	chr16	NC_000016.8	-	23623755	23623881	4	3685373	850552	1108875	NM_033266 // ERN2 /// EF560739 // ERN2 /// ENST00000256797 // ERN2	NM_033266 // chr16 // 100 // 4 // 4 // 0 /// EF560739 // chr16 // 100 // 4 // 4 // 0 /// ENST00000256797 // chr16 // 100 // 4 // 4 // 0	core	main
145442	3911263	1.273	-5.35	3e-05	0.022197	28.67	3e-05	0.022197	NM_199171	chr20:55719787-55719929	chr20	NC_000020.9	-	55719787	55719929	4	3911217	986143	1294989	NM_199171 // PMEPA1 /// ENST00000265626 // PMEPA1	NM_199171 // chr20 // 100 // 4 // 4 // 0 /// ENST00000265626 // chr20 // 100 // 4 // 4 // 0	core	main
742	2946076	1.266	-9.09	0	5.7e-05	82.69	0	5.7e-05	NM_005074,BC101745	chr6:25919605-25919737	chr6	NC_000006.10	-	25919605	25919737	4	2946056	393506	508447	NM_005074 // SLC17A1 /// BC101745 // SLC17A1 /// ENST00000377886 // SLC17A1 /// ENST00000244527 // SLC17A1	NM_005074 // chr6 // 100 // 4 // 4 // 0 /// BC101745 // chr6 // 100 // 4 // 4 // 0 /// ENST00000377886 // chr6 // 100 // 4 // 4 // 0 /// ENST00000244527 // chr6 // 100 // 4 // 4 // 0	core	main
37870	3674459	1.263	-7.14	0	0.001151	50.95	0	0.001151	NM_014972,BC009349	chr16:88488993-88489046	chr16	NC_000016.8	+	88488993	88489046	4	3674434	844119	1099849	NM_014972 // TCF25 /// BC009349 // TCF25 /// ENST00000263346 // TCF25 /// ENST00000263347 // TCF25	NM_014972 // chr16 // 100 // 4 // 4 // 0 /// BC009349 // chr16 // 100 // 4 // 4 // 0 /// ENST00000263346 // chr16 // 100 // 4 // 4 // 0 /// ENST00000263347 // chr16 // 100 // 4 // 4 // 0	core	main
122947	2545703	1.252	-5.61	2e-05	0.014952	31.47	2e-05	0.014952	NM_001521,NM_001035521,BC020981	chr2:27410345-27410369	chr2	NC_000002.10	-	27410345	27410369	1	2545681	142690	188009	NM_001521 // GTF3C2 /// NM_001035521 // GTF3C2 /// BC020981 // GTF3C2 /// ENST00000359541 // GTF3C2 /// ENST00000264720 // GTF3C2	NM_001521 // chr2 // 100 // 1 // 1 // 0 /// NM_001035521 // chr2 // 100 // 1 // 1 // 0 /// BC020981 // chr2 // 100 // 1 // 1 // 0 /// ENST00000359541 // chr2 // 100 // 1 // 1 // 0 /// ENST00000264720 // chr2 // 100 // 1 // 1 // 0	core	main
51523	2723758	1.234	-6.31	0	0.004403	39.8	0	0.004403	NM_015173,BC050321	chr4:37569113-37569154	chr4	NC_000004.10	+	37569113	37569154	4	2723752	254597	331184	NM_015173 // TBC1D1 /// BC050321 // TBC1D1 /// ENST00000402522 // TBC1D1 /// ENST00000261439 // TBC1D1	NM_015173 // chr4 // 100 // 2 // 2 // 0 /// BC050321 // chr4 // 100 // 4 // 4 // 0 /// ENST00000402522 // chr4 // 100 // 2 // 2 // 0 /// ENST00000261439 // chr4 // 100 // 2 // 2 // 0	core	main
28293	3023475	1.23	-9.62	0	2.6e-05	92.59	0	2.6e-05	NM_015328,NM_001130720,NM_001130722,NM_001130723,BC024325	chr7:128854164-128854242	chr7	NC_000007.12	+	128854164	128854242	4	3023384	441361	571128	NM_015328 // AHCYL2 /// NM_001130720 // AHCYL2 /// NM_001130722 // AHCYL2 /// NM_001130723 // AHCYL2 /// BC024325 // AHCYL2 /// ENST00000325006 // AHCYL2	NM_015328 // chr7 // 100 // 4 // 4 // 0 /// NM_001130720 // chr7 // 100 // 4 // 4 // 0 /// NM_001130722 // chr7 // 100 // 4 // 4 // 0 /// NM_001130723 // chr7 // 100 // 4 // 4 // 0 /// BC024325 // chr7 // 100 // 4 // 4 // 0 /// ENST00000325006 // chr7 // 100 // 4 // 4 // 0	core	main
85176	2648184	1.229	-17.44	0	0	304.12	0	0	NM_207293,BC050535	chr3:153647183-153647236	chr3	NC_000003.10	+	153647183	153647236	4	2648141	207251	270465	NM_207293 // MBNL1 /// BC050535 // MBNL1 /// ENST00000282486 // MBNL1	NM_207293 // chr3 // 100 // 4 // 4 // 0 /// BC050535 // chr3 // 100 // 4 // 4 // 0 /// ENST00000282486 // chr3 // 100 // 4 // 4 // 0	core	main
30381	3688206	1.221	-4.92	8e-05	0.046058	24.16	8e-05	0.046058	NM_001039503,AK131087	chr16:31003655-31003837	chr16	NC_000016.8	-	31003655	31003837	4	3688197	852117	1111130	NM_001039503 // POL3S /// AK131087 // POL3S /// ENST00000280606 // POL3S	NM_001039503 // chr16 // 100 // 4 // 4 // 0 /// AK131087 // chr16 // 75 // 3 // 4 // 0 /// ENST00000280606 // chr16 // 100 // 4 // 4 // 0	core	main
109157	2346637	1.21	-6.4	0	0.00378	40.99	0	0.00378	NM_173567,BC041475	chr1:92301201-92301367	chr1	NC_000001.9	+	92301201	92301367	4	2346625	19540	25964	NM_173567 // ABHD7 /// BC041475 // ABHD7 /// ENST00000370383 // ABHD7	NM_173567 // chr1 // 100 // 4 // 4 // 0 /// BC041475 // chr1 // 100 // 4 // 4 // 0 /// ENST00000370383 // chr1 // 100 // 4 // 4 // 0	core	main
100028	3331690	1.187	-8.55	0	0.000115	73.18	0	0.000115	NM_001005283	chr11:57714869-57715304	chr11	NC_000011.8	+	57714869	57715304	4	3331686	633602	820357	NM_001005283 // OR9Q2 /// ENST00000311591 // OR9Q2	NM_001005283 // chr11 // 100 // 4 // 4 // 0 /// ENST00000311591 // chr11 // 100 // 4 // 4 // 0	core	main
32943	3134077	1.172	-5.4	3e-05	0.020852	29.16	3e-05	0.020852	NM_006904,NM_001081640,U47077	chr8:48875935-48876042	chr8	NC_000008.9	-	48875935	48876042	4	3134034	510565	660168	NM_006904 // PRKDC /// NM_001081640 // PRKDC /// U47077 // PRKDC /// ENST00000314191 // PRKDC /// ENST00000338368 // PRKDC	NM_006904 // chr8 // 100 // 4 // 4 // 0 /// NM_001081640 // chr8 // 100 // 4 // 4 // 0 /// U47077 // chr8 // 100 // 4 // 4 // 0 /// ENST00000314191 // chr8 // 100 // 4 // 4 // 0 /// ENST00000338368 // chr8 // 100 // 4 // 4 // 0	core	main
97432	3608519	1.165	-7.32	0	0.000854	53.61	0	0.000854	NM_006122	chr15:89266540-89266783	chr15	NC_000015.8	+	89266540	89266783	4	3608466	803708	1045398	NM_006122 // MAN2A2 /// ENST00000360468 // MAN2A2	NM_006122 // chr15 // 100 // 4 // 4 // 0 /// ENST00000360468 // chr15 // 100 // 4 // 4 // 0	core	main
155159	2723920	1.163	-7.1	0	0.001228	50.43	0	0.001228	NM_015173,BC050321	chr4:37815216-37815337	chr4	NC_000004.10	+	37815216	37815337	4	2723752	254701	331346	NM_015173 // TBC1D1 /// BC050321 // TBC1D1 /// ENST00000406664 // TBC1D1 /// ENST00000405444 // TBC1D1 /// ENST00000261439 // TBC1D1 /// ENST00000401554 // TBC1D1 /// ENST00000407365 // TBC1D1	NM_015173 // chr4 // 100 // 4 // 4 // 0 /// BC050321 // chr4 // 100 // 4 // 4 // 0 /// ENST00000406664 // chr4 // 100 // 4 // 4 // 0 /// ENST00000405444 // chr4 // 100 // 4 // 4 // 0 /// ENST00000261439 // chr4 // 100 // 4 // 4 // 0 /// ENST00000401554 // chr4 // 100 // 4 // 4 // 0 /// ENST00000407365 // chr4 // 100 // 4 // 4 // 0	core	main
10078	3774661	1.143	-5.44	2e-05	0.019599	29.59	2e-05	0.019599	NM_004104,U29344	chr17:77635409-77635535	chr17	NC_000017.9	-	77635409	77635535	4	3774635	904128	1182525	NM_004104 // FASN /// U29344 // FASN /// ENST00000306749 // FASN	NM_004104 // chr17 // 100 // 4 // 4 // 0 /// U29344 // chr17 // 100 // 4 // 4 // 0 /// ENST00000306749 // chr17 // 100 // 4 // 4 // 0	core	main
84131	3334808	1.106	-8.77	0	9.1e-05	76.98	0	9.1e-05	NM_013306,NM_147777,AB209439	chr11:64563734-64563760	chr11	NC_000011.8	+	64563734	64563760	3	3334783	635434	823008	NM_013306 // SNX15 /// NM_147777 // SNX15 /// AB209439 // SNX15 /// ENST00000301886 // SNX15 /// ENST00000377244 // SNX15 /// ENST00000352068 // SNX15	NM_013306 // chr11 // 100 // 3 // 3 // 0 /// NM_147777 // chr11 // 100 // 3 // 3 // 0 /// AB209439 // chr11 // 100 // 3 // 3 // 0 /// ENST00000301886 // chr11 // 100 // 3 // 3 // 0 /// ENST00000377244 // chr11 // 100 // 3 // 3 // 0 /// ENST00000352068 // chr11 // 100 // 3 // 3 // 0	core	main
27063	2715706	1.102	-5.94	1e-05	0.008317	35.24	1e-05	0.008317	NM_014190,NM_176801,BC042998	chr4:2898167-2898200	chr4	NC_000004.10	+	2898167	2898200	4	2715634	249509	324876	NM_014190 // ADD1 /// NM_176801 // ADD1 /// BC042998 // ADD1 /// ENST00000398125 // ADD1 /// ENST00000398123 // ADD1 /// ENST00000398124 // ADD1 /// ENST00000355842 // ADD1	NM_014190 // chr4 // 100 // 4 // 4 // 0 /// NM_176801 // chr4 // 100 // 4 // 4 // 0 /// BC042998 // chr4 // 100 // 4 // 4 // 0 /// ENST00000398125 // chr4 // 100 // 4 // 4 // 0 /// ENST00000398123 // chr4 // 100 // 4 // 4 // 0 /// ENST00000398124 // chr4 // 100 // 4 // 4 // 0 /// ENST00000355842 // chr4 // 100 // 4 // 4 // 0	core	main
91480	3268251	1.097	-5.08	5e-05	0.0347	25.83	5e-05	0.0347	NM_144587,BC109261	chr10:124086095-124086122	chr10	NC_000010.9	+	124086095	124086122	4	3268222	594040	768559	NM_144587 // BTBD16 /// BC109261 // BTBD16 /// ENST00000260723 // BTBD16 /// ENST00000368994 // BTBD16	NM_144587 // chr10 // 100 // 4 // 4 // 0 /// BC109261 // chr10 // 100 // 4 // 4 // 0 /// ENST00000260723 // chr10 // 100 // 4 // 4 // 0 /// ENST00000368994 // chr10 // 100 // 4 // 4 // 0	core	main
130094	3918086	1.095	-5.33	3e-05	0.02294	28.46	3e-05	0.02294	NM_178817,AF454915	chr21:32605886-32605955	chr21	NC_000021.7	+	32605886	32605955	4	3918071	990365	1300379	NM_178817 // MRAP /// AF454915 // MRAP /// ENST00000303645 // MRAP /// ENST00000399784 // MRAP	NM_178817 // chr21 // 100 // 4 // 4 // 0 /// AF454915 // chr21 // 100 // 4 // 4 // 0 /// ENST00000303645 // chr21 // 100 // 4 // 4 // 0 /// ENST00000399784 // chr21 // 100 // 4 // 4 // 0	core	main
28859	3555200	1.087	-5.25	4e-05	0.026387	27.55	4e-05	0.026387	NM_001004712	chr14:19553028-19553185	chr14	NC_000014.7	-	19553028	19553185	4	3555196	771090	1001917	NM_001004712 // OR4K14 /// ENST00000305045 // OR4K14	NM_001004712 // chr14 // 100 // 4 // 4 // 0 /// ENST00000305045 // chr14 // 100 // 4 // 4 // 0	core	main
122548	2992279	1.079	-5.54	2e-05	0.016637	30.65	2e-05	0.016637	NM_003777	chr7:21605983-21606234	chr7	NC_000007.12	+	21605983	21606234	4	2992243	421884	545811	NM_003777 // DNAH11 /// ENST00000328843 // DNAH11	NM_003777 // chr7 // 100 // 4 // 4 // 0 /// ENST00000409508 // chr7 // 100 // 4 // 4 // 0 /// ENST00000328843 // chr7 // 100 // 4 // 4 // 0	core	main
46503	2871831	1.078	-4.88	9e-05	0.048668	23.8	9e-05	0.048668	NM_021649,AY304583	chr5:114942274-114942313	chr5	NC_000005.8	-	114942274	114942313	4	2871821	347499	448600	NM_021649 // TICAM2 /// AY304583 // TICAM2 /// ENST00000333314 // TICAM2 /// ENST00000333314 // TMED7	NM_021649 // chr5 // 100 // 4 // 4 // 0 /// AY304583 // chr5 // 100 // 4 // 4 // 0 /// ENST00000408996 // chr5 // 100 // 4 // 4 // 0 /// ENST00000333314 // chr5 // 100 // 4 // 4 // 0	core	main
105724	3294875	1.07	-8.35	0	0.00016	69.78	0	0.00016	NM_172171	chr10:75249333-75249381	chr10	NC_000010.9	-	75249333	75249381	4	3294854	610821	790160	NM_172171 // CAMK2G /// ENST00000394763 // CAMK2G /// ENST00000394762 // CAMK2G /// ENST00000322680 // CAMK2G	NM_172171 // chr10 // 100 // 4 // 4 // 0 /// ENST00000394763 // chr10 // 100 // 4 // 4 // 0 /// ENST00000394762 // chr10 // 100 // 4 // 4 // 0 /// ENST00000322680 // chr10 // 100 // 4 // 4 // 0	core	main
17585	3339912	1.068	-5.93	1e-05	0.008317	35.22	1e-05	0.008317	NM_032871,NM_152222	chr11:72785486-72786052	chr11	NC_000011.8	+	72785486	72786052	4	3339880	638318	827292	NM_032871 // RELT /// NM_152222 // RELT /// ENST00000064780 // RELT /// ENST00000393580 // RELT	NM_032871 // chr11 // 100 // 4 // 4 // 0 /// NM_152222 // chr11 // 100 // 4 // 4 // 0 /// ENST00000064780 // chr11 // 100 // 4 // 4 // 0 /// ENST00000393580 // chr11 // 100 // 4 // 4 // 0	core	main
123973	3628856	1.067	-10.32	0	9e-06	106.46	0	9e-06	NM_014326,BC114951	chr15:61991367-61991449	chr15	NC_000015.8	-	61991367	61991449	4	3628832	816468	1062286	NM_014326 // DAPK2 /// BC114951 // DAPK2 /// ENST00000395790 // DAPK2 /// ENST00000261891 // DAPK2	NM_014326 // chr15 // 100 // 4 // 4 // 0 /// BC114951 // chr15 // 100 // 4 // 4 // 0 /// ENST00000395790 // chr15 // 100 // 4 // 4 // 0 /// ENST00000261891 // chr15 // 100 // 4 // 4 // 0	core	main
81799	2723759	1.061	-5.96	1e-05	0.007951	35.52	1e-05	0.007951	NM_015173,BC050321	chr4:37569237-37569288	chr4	NC_000004.10	+	37569237	37569288	4	2723752	254597	331185	NM_015173 // TBC1D1 /// BC050321 // TBC1D1 /// ENST00000402522 // TBC1D1 /// ENST00000261439 // TBC1D1	NM_015173 // chr4 // 100 // 4 // 4 // 0 /// BC050321 // chr4 // 100 // 4 // 4 // 0 /// ENST00000402522 // chr4 // 100 // 4 // 4 // 0 /// ENST00000261439 // chr4 // 100 // 4 // 4 // 0	core	main
138207	2997388	1.05	-4.87	9e-05	0.049574	23.67	9e-05	0.049574	NM_018685,BC070066	chr7:36412514-36412665	chr7	NC_000007.12	+	36412514	36412665	4	2997376	425194	550042	NM_018685 // ANLN /// BC070066 // ANLN /// ENST00000265748 // ANLN /// ENST00000396068 // ANLN	NM_018685 // chr7 // 100 // 4 // 4 // 0 /// BC070066 // chr7 // 100 // 4 // 4 // 0 /// ENST00000265748 // chr7 // 100 // 4 // 4 // 0 /// ENST00000396068 // chr7 // 100 // 4 // 4 // 0	core	main
60719	3822162	1.045	-11.31	0	2e-06	127.87	0	2e-06	NM_002501	chr19:13050488-13050530	chr19	NC_000019.8	+	13050488	13050530	4	3822122	933810	1221029	NM_002501 // NFIX /// ENST00000360105 // NFIX /// ENST00000397661 // NFIX	NM_002501 // chr19 // 100 // 4 // 4 // 0 /// ENST00000360105 // chr19 // 100 // 4 // 4 // 0 /// ENST00000397661 // chr19 // 100 // 4 // 4 // 0	core	main
165078	2597616	1.045	-5.52	2e-05	0.017023	30.48	2e-05	0.017023	NM_005235,NM_001042599,L07868	chr2:212196948-212196998	chr2	NC_000002.10	-	212196948	212196998	4	2597552	175437	229598	NM_005235 // ERBB4 /// NM_001042599 // ERBB4 /// L07868 // ERBB4 /// ENST00000260943 // ERBB4 /// ENST00000342788 // ERBB4 /// ENST00000402597 // ERBB4	NM_005235 // chr2 // 100 // 4 // 4 // 0 /// NM_001042599 // chr2 // 100 // 4 // 4 // 0 /// L07868 // chr2 // 100 // 4 // 4 // 0 /// ENST00000260943 // chr2 // 100 // 4 // 4 // 0 /// ENST00000342788 // chr2 // 100 // 4 // 4 // 0 /// ENST00000402597 // chr2 // 100 // 4 // 4 // 0	core	main
172056	2440262	1.045	-4.88	8e-05	0.048431	23.85	8e-05	0.048431	NM_052931,AY358159	chr1:158722260-158722999	chr1	NC_000001.9	-	158722260	158722999	4	2440258	76533	102470	NM_052931 // SLAMF6 /// AY358159 // SLAMF6 /// ENST00000368059 // SLAMF6	NM_052931 // chr1 // 100 // 4 // 4 // 0 /// AY358159 // chr1 // 100 // 3 // 3 // 0 /// ENST00000368059 // chr1 // 100 // 4 // 4 // 0	core	main
26679	3628839	1.034	-8	0	0.00027	64.03	0	0.00027	NM_014326	chr15:61986549-61987139	chr15	NC_000015.8	-	61986549	61987139	4	3628832	816460	1062269	NM_014326 // DAPK2 /// ENST00000395790 // DAPK2 /// ENST00000261891 // DAPK2	NM_014326 // chr15 // 100 // 4 // 4 // 0 /// ENST00000395790 // chr15 // 100 // 4 // 4 // 0 /// ENST00000261891 // chr15 // 100 // 4 // 4 // 0	core	main
146336	2835538	1.034	-5.14	5e-05	0.031212	26.41	5e-05	0.031212	NM_001543,U36600	chr5:149881010-149881054	chr5	NC_000005.8	+	149881010	149881054	4	2835531	324805	420036	NM_001543 // NDST1 /// U36600 // NDST1 /// ENST00000261797 // NDST1	NM_001543 // chr5 // 100 // 4 // 4 // 0 /// U36600 // chr5 // 100 // 4 // 4 // 0 /// ENST00000261797 // chr5 // 100 // 4 // 4 // 0	core	main
29253	2535909	1.032	-5.59	2e-05	0.015257	31.29	2e-05	0.015257	NM_023089,AK290256	chr2:241204501-241204601	chr2	NC_000002.10	+	241204501	241204601	4	2535859	136519	180136	NM_023089 // CAPN10 /// AK290256 // GPR35 /// ENST00000319838 // GPR35 /// ENST00000403859 // GPR35 /// ENST00000270364 // CAPN10	NM_023089 // chr2 // 100 // 4 // 4 // 0 /// AK290256 // chr2 // 100 // 4 // 4 // 0 /// ENST00000319838 // chr2 // 100 // 4 // 4 // 0 /// ENST00000403859 // chr2 // 100 // 4 // 4 // 0 /// ENST00000270364 // chr2 // 100 // 4 // 4 // 0	core	main
12025	3087684	1.026	-7.07	0	0.001294	49.93	0	0.001294	NM_001008539	chr8:17456377-17456496	chr8	NC_000008.9	+	17456377	17456496	4	3087659	481489	623161	NM_001008539 // SLC7A2 /// ENST00000398082 // SLC7A2 /// ENST00000004531 // SLC7A2	NM_001008539 // chr8 // 100 // 4 // 4 // 0 /// ENST00000398082 // chr8 // 100 // 4 // 4 // 0 /// ENST00000004531 // chr8 // 100 // 4 // 4 // 0	core	main
127977	2662759	1.025	-5.38	3e-05	0.021702	28.94	3e-05	0.021702	NM_001001331,NM_001683	chr3:10522152-10522217	chr3	NC_000003.10	-	10522152	10522217	4	2662698	216373	282086	NM_001001331 // ATP2B2 /// NM_001683 // ATP2B2 /// ENST00000383800 // ATP2B2	NM_001001331 // chr3 // 100 // 4 // 4 // 0 /// NM_001683 // chr3 // 100 // 4 // 4 // 0 /// ENST00000383800 // chr3 // 100 // 4 // 4 // 0	core	main
51034	4026725	1.01	-7.83	0	0.000348	61.3	0	0.000348	NM_174869,AB209206	chrX:152704631-152704658	chrX	NC_000023.9	-	152704631	152704658	4	4026722	1055971	1387904	NM_174869 // IDH3G /// AB209206 // IDH3G /// ENST00000370093 // IDH3G /// ENST00000370092 // IDH3G /// ENST00000393771 // IDH3G	NM_174869 // chrX // 100 // 4 // 4 // 0 /// AB209206 // chrX // 100 // 4 // 4 // 0 /// ENST00000370093 // chrX // 100 // 4 // 4 // 0 /// ENST00000370092 // chrX // 100 // 4 // 4 // 0 /// ENST00000393771 // chrX // 100 // 4 // 4 // 0	core	main
89697	2496831	1.002	-9.33	0	4.2e-05	87.09	0	4.2e-05	NM_145686	chr2:101846750-101846782	chr2	NC_000002.10	+	101846750	101846782	4	2496727	111894	148391	NM_145686 // MAP4K4 /// ENST00000350878 // MAP4K4 /// ENST00000324219 // MAP4K4	NM_145686 // chr2 // 100 // 4 // 4 // 0 /// ENST00000350878 // chr2 // 100 // 4 // 4 // 0 /// ENST00000324219 // chr2 // 100 // 4 // 4 // 0	core	main
79490	2796971	0.984	-8.53	0	0.00012	72.69	0	0.00012	NM_001114107,BX647263	chr4:186672857-186673024	chr4	NC_000004.10	-	186672857	186673024	4	2796951	300719	389335	NM_001114107 // PDLIM3 /// BX647263 // PDLIM3 /// ENST00000284771 // PDLIM3 /// ENST00000284767 // PDLIM3	NM_001114107 // chr4 // 100 // 4 // 4 // 0 /// BX647263 // chr4 // 100 // 4 // 4 // 0 /// ENST00000284771 // chr4 // 100 // 4 // 4 // 0 /// ENST00000284767 // chr4 // 100 // 4 // 4 // 0	core	main
158337	3272035	0.98	-5.19	4e-05	0.028852	26.97	4e-05	0.028852	NM_030626,AK097418	chr10:133997022-133997108	chr10	NC_000010.9	+	133997022	133997108	4	3272027	596462	771650	NM_030626 // LRRC27 /// AK097418 // LRRC27 /// ENST00000368613 // LRRC27 /// ENST00000368614 // LRRC27 /// ENST00000356571 // LRRC27 /// ENST00000344079 // LRRC27 /// ENST00000392638 // LRRC27 /// ENST00000368615 // LRRC27	NM_030626 // chr10 // 100 // 4 // 4 // 0 /// AK097418 // chr10 // 75 // 3 // 4 // 0 /// ENST00000368613 // chr10 // 100 // 4 // 4 // 0 /// ENST00000368614 // chr10 // 100 // 4 // 4 // 0 /// ENST00000356571 // chr10 // 100 // 4 // 4 // 0 /// ENST00000344079 // chr10 // 100 // 4 // 4 // 0 /// ENST00000392638 // chr10 // 100 // 4 // 4 // 0 /// ENST00000368615 // chr10 // 100 // 4 // 4 // 0	core	main
141115	3048541	0.963	-12.37	0	1e-06	153.13	0	1e-06	NM_001220,NM_172078,NM_172079,NM_172080,NM_172081,NM_172082,NM_172083,U23460	chr7:44237139-44237171	chr7	NC_000007.12	-	44237139	44237171	4	3048517	456919	591431	NM_001220 // CAMK2B /// NM_172078 // CAMK2B /// NM_172079 // CAMK2B /// NM_172080 // CAMK2B /// NM_172081 // CAMK2B /// NM_172082 // CAMK2B /// NM_172083 // CAMK2B /// U23460 // CAMK2B /// ENST00000395749 // CAMK2B /// ENST00000258682 // CAMK2B /// ENST00000395747 // CAMK2B /// ENST00000350811 // CAMK2B /// ENST00000358707 // CAMK2B /// ENST00000353625 // CAMK2B /// ENST00000353185 // CAMK2B /// …	NM_001220 // chr7 // 100 // 4 // 4 // 0 /// NM_172078 // chr7 // 100 // 4 // 4 // 0 /// NM_172079 // chr7 // 100 // 4 // 4 // 0 /// NM_172080 // chr7 // 100 // 4 // 4 // 0 /// NM_172081 // chr7 // 100 // 4 // 4 // 0 /// NM_172082 // chr7 // 100 // 4 // 4 // 0 /// NM_172083 // chr7 // 100 // 4 // 4 // 0 /// U23460 // chr7 // 100 // 4 // 4 // 0 /// ENST00000395749 // chr7 // 100 // 4 // 4 // 0 /// …	core	main
159917	2402919	0.963	-5.54	2e-05	0.016637	30.65	2e-05	0.016637	NM_052943,AK122816	chr1:27205080-27205902	chr1	NC_000001.9	-	27205080	27205902	4	2402914	53795	72259	NM_052943 // FAM46B /// AK122816 // FAM46B /// ENST00000289166 // FAM46B	NM_052943 // chr1 // 100 // 4 // 4 // 0 /// AK122816 // chr1 // 100 // 4 // 4 // 0 /// ENST00000289166 // chr1 // 100 // 4 // 4 // 0	core	main
13103	3628855	0.962	-8.96	0	7.1e-05	80.34	0	7.1e-05	NM_014326,BC114951	chr15:61991161-61991243	chr15	NC_000015.8	-	61991161	61991243	4	3628832	816467	1062285	NM_014326 // DAPK2 /// BC114951 // DAPK2 /// ENST00000395790 // DAPK2 /// ENST00000261891 // DAPK2	NM_014326 // chr15 // 100 // 4 // 4 // 0 /// BC114951 // chr15 // 100 // 4 // 4 // 0 /// ENST00000395790 // chr15 // 100 // 4 // 4 // 0 /// ENST00000261891 // chr15 // 100 // 4 // 4 // 0	core	main
12484	3628840	0.951	-6.94	0	0.001585	48.1	0	0.001585	NM_014326,BC114951	chr15:61987206-61987526	chr15	NC_000015.8	-	61987206	61987526	4	3628832	816461	1062270	NM_014326 // DAPK2 /// BC114951 // DAPK2 /// ENST00000395790 // DAPK2 /// ENST00000261891 // DAPK2	NM_014326 // chr15 // 100 // 4 // 4 // 0 /// BC114951 // chr15 // 100 // 1 // 1 // 0 /// ENST00000395790 // chr15 // 100 // 4 // 4 // 0 /// ENST00000261891 // chr15 // 100 // 4 // 4 // 0	core	main
81753	3695542	0.946	-7.48	0	0.000653	56	0	0.000653	NM_013241,AB209584	chr16:65820814-65821015	chr16	NC_000016.8	-	65820814	65821015	4	3695541	856697	1117006	NM_013241 // FHOD1 /// AB209584 // FHOD1 /// ENST00000258201 // FHOD1	NM_013241 // chr16 // 100 // 4 // 4 // 0 /// AB209584 // chr16 // 100 // 4 // 4 // 0 /// ENST00000258201 // chr16 // 100 // 4 // 4 // 0	core	main
180915	2719663	0.942	-7.03	0	0.001383	49.41	0	0.001383	NM_001775,D84276	chr4:15389273-15389306	chr4	NC_000004.10	+	15389273	15389306	4	2719656	252016	328108	NM_001775 // CD38 /// D84276 // CD38 /// ENST00000226279 // CD38	NM_001775 // chr4 // 100 // 4 // 4 // 0 /// D84276 // chr4 // 100 // 4 // 4 // 0 /// ENST00000226279 // chr4 // 100 // 4 // 4 // 0	core	main
150445	3920032	0.942	-5.51	2e-05	0.017052	30.4	2e-05	0.017052	NM_005441,BC021218	chr21:36710535-36710687	chr21	NC_000021.7	+	36710535	36710687	4	3920003	991585	1302015	NM_005441 // CHAF1B /// BC021218 // CHAF1B /// ENST00000314103 // CHAF1B	NM_005441 // chr21 // 100 // 4 // 4 // 0 /// BC021218 // chr21 // 100 // 4 // 4 // 0 /// ENST00000314103 // chr21 // 100 // 4 // 4 // 0	core	main
112051	3031640	0.942	-5.2	4e-05	0.028679	27.01	4e-05	0.028679	NM_018487,AF258340	chr7:150131660-150131841	chr7	NC_000007.12	+	150131660	150131841	4	3031624	446396	577822	NM_018487 // TMEM176A /// AF258340 // TMEM176A /// ENST00000004103 // TMEM176A	NM_018487 // chr7 // 100 // 4 // 4 // 0 /// AF258340 // chr7 // 75 // 3 // 4 // 0 /// ENST00000004103 // chr7 // 100 // 4 // 4 // 0	core	main
52407	2662768	0.938	-5.22	4e-05	0.027759	27.22	4e-05	0.027759	L20977	chr3:10550725-10550816	chr3	NC_000003.10	-	10550725	10550816	4	2662698	216382	282095	L20977 // ATP2B2 /// ENST00000397077 // ATP2B2	L20977 // chr3 // 100 // 4 // 4 // 0 /// ENST00000397077 // chr3 // 100 // 4 // 4 // 0	core	main
45201	3886878	0.938	-4.97	7e-05	0.04247	24.69	7e-05	0.04247	NM_001048225,NM_001048226,AF220191	chr20:43470402-43470513	chr20	NC_000020.9	+	43470402	43470513	4	3886867	971344	1275216	NM_001048225 // DBNDD2 /// NM_001048226 // DBNDD2 /// AF220191 // DBNDD2 /// ENST00000372710 // DBNDD2 /// ENST00000372720 // DBNDD2	NM_001048225 // chr20 // 100 // 4 // 4 // 0 /// NM_001048226 // chr20 // 100 // 4 // 4 // 0 /// AF220191 // chr20 // 100 // 4 // 4 // 0 /// ENST00000372710 // chr20 // 100 // 4 // 4 // 0 /// ENST00000372720 // chr20 // 100 // 4 // 4 // 0	core	main
119890	3824638	0.925	-6.71	0	0.002238	44.97	0	0.002238	NM_000453,U66088	chr19:17855490-17855576	chr19	NC_000019.8	+	17855490	17855576	4	3824623	935224	1223107	NM_000453 // SLC5A5 /// U66088 // SLC5A5 /// ENST00000222248 // SLC5A5	NM_000453 // chr19 // 100 // 4 // 4 // 0 /// U66088 // chr19 // 100 // 4 // 4 // 0 /// ENST00000222248 // chr19 // 100 // 4 // 4 // 0	core	main
36715	3529499	0.922	-6	1e-05	0.007557	36	1e-05	0.007557	NM_006032,AK125195	chr14:23615937-23615972	chr14	NC_000014.7	+	23615937	23615972	4	3529467	755110	981149	NM_006032 // CPNE6 /// AK125195 // CPNE6 /// ENST00000397016 // CPNE6 /// ENST00000216775 // CPNE6	NM_006032 // chr14 // 100 // 4 // 4 // 0 /// AK125195 // chr14 // 100 // 4 // 4 // 0 /// ENST00000397016 // chr14 // 100 // 4 // 4 // 0 /// ENST00000216775 // chr14 // 100 // 4 // 4 // 0	core	main
70101	2352539	0.918	-6.76	0	0.002065	45.64	0	0.002065	NM_014813,AK291031	chr1:113468041-113468120	chr1	NC_000001.9	+	113468041	113468120	4	2352501	23133	30766	NM_014813 // LRIG2 /// AK291031 // LRIG2 /// ENST00000361127 // LRIG2	NM_014813 // chr1 // 100 // 4 // 4 // 0 /// AK291031 // chr1 // 100 // 4 // 4 // 0 /// ENST00000361127 // chr1 // 100 // 4 // 4 // 0	core	main
91115	3813858	0.918	-4.89	8e-05	0.04753	23.94	8e-05	0.04753	NM_014643	chr18:72220083-72220324	chr18	NC_000018.8	-	72220083	72220324	4	3813840	928940	1214018	NM_014643 // ZNF516 /// ENST00000217537 // ZNF516	NM_014643 // chr18 // 100 // 4 // 4 // 0 /// ENST00000217537 // chr18 // 100 // 4 // 4 // 0	core	main
111170	3796486	0.913	-5.69	1e-05	0.013234	32.35	1e-05	0.013234	NM_003803	chr18:3119355-3119503	chr18	NC_000018.8	-	3119355	3119503	4	3796428	917918	1200154	NM_003803 // MYOM1 /// ENST00000356443 // MYOM1	NM_003803 // chr18 // 100 // 4 // 4 // 0 /// ENST00000356443 // chr18 // 100 // 4 // 4 // 0	core	main
4266	3622250	0.912	-5.56	2e-05	0.016116	30.88	2e-05	0.016116	NM_144565,AK292771	chr15:43199605-43199756	chr15	NC_000015.8	-	43199605	43199756	4	3622239	812184	1056744	NM_144565 // DUOXA1 /// AK292771 // DUOXA1 /// ENST00000322839 // DUOXA1 /// ENST00000267803 // DUOXA1	NM_144565 // chr15 // 100 // 4 // 4 // 0 /// AK292771 // chr15 // 100 // 4 // 4 // 0 /// ENST00000322839 // chr15 // 100 // 4 // 4 // 0 /// ENST00000267803 // chr15 // 100 // 4 // 4 // 0	core	main
84606	3866890	0.905	-5.97	1e-05	0.007815	35.67	1e-05	0.007815	NM_003706,AF065214	chr19:53299665-53299759	chr19	NC_000019.8	-	53299665	53299759	4	3866845	959407	1258646	NM_003706 // PLA2G4C /// AF065214 // PLA2G4C /// ENST00000354276 // PLA2G4C	NM_003706 // chr19 // 100 // 4 // 4 // 0 /// AF065214 // chr19 // 100 // 4 // 4 // 0 /// ENST00000354276 // chr19 // 100 // 4 // 4 // 0	core	main
6375	3602582	0.9	-4.88	9e-05	0.048668	23.81	9e-05	0.048668	NM_152335	chr15:74236000-74236029	chr15	NC_000015.8	+	74236000	74236029	4	3602569	800074	1040505	NM_152335 // C15orf27 /// ENST00000388942 // C15orf27 /// ENST00000305457 // C15orf27	NM_152335 // chr15 // 100 // 4 // 4 // 0 /// ENST00000388942 // chr15 // 100 // 4 // 4 // 0 /// ENST00000305457 // chr15 // 100 // 4 // 4 // 0	core	main
100496	3200653	0.89	-5.59	2e-05	0.015273	31.22	2e-05	0.015273	NM_001122,BC005127	chr9:19105788-19105887	chr9	NC_000009.10	-	19105788	19105887	4	3200648	552067	713630	NM_001122 // ADFP /// BC005127 // ADFP /// ENST00000276914 // ADFP	NM_001122 // chr9 // 100 // 4 // 4 // 0 /// BC005127 // chr9 // 100 // 4 // 4 // 0 /// ENST00000276914 // chr9 // 100 // 4 // 4 // 0	core	main
100107	2720739	0.884	-5.18	4e-05	0.029599	26.82	4e-05	0.029599	NM_145048,NM_001130727,AK291544	chr4:20311428-20311498	chr4	NC_000004.10	+	20311428	20311498	4	2720732	252662	328874	NM_145048 // PACRGL /// NM_001130727 // PACRGL /// AK291544 // PACRGL /// ENST00000360916 // PACRGL /// ENST00000382158 // PACRGL /// ENST00000295290 // PACRGL	NM_145048 // chr4 // 100 // 4 // 4 // 0 /// NM_001130727 // chr4 // 100 // 4 // 4 // 0 /// AK291544 // chr4 // 100 // 4 // 4 // 0 /// ENST00000360916 // chr4 // 100 // 4 // 4 // 0 /// ENST00000382158 // chr4 // 100 // 4 // 4 // 0 /// ENST00000295290 // chr4 // 100 // 4 // 4 // 0	core	main
51737	3628841	0.883	-8.48	0	0.000129	71.84	0	0.000129	NM_014326,BC114951	chr15:61987550-61987585	chr15	NC_000015.8	-	61987550	61987585	4	3628832	816461	1062271	NM_014326 // DAPK2 /// BC114951 // DAPK2 /// ENST00000395790 // DAPK2 /// ENST00000261891 // DAPK2	NM_014326 // chr15 // 100 // 4 // 4 // 0 /// BC114951 // chr15 // 100 // 4 // 4 // 0 /// ENST00000395790 // chr15 // 100 // 4 // 4 // 0 /// ENST00000261891 // chr15 // 100 // 4 // 4 // 0	core	main
107169	3695546	0.88	-7.02	0	0.001393	49.22	0	0.001393	NM_013241,AB209584	chr16:65821470-65821592	chr16	NC_000016.8	-	65821470	65821592	4	3695541	856699	1117010	NM_013241 // FHOD1 /// AB209584 // FHOD1 /// ENST00000258201 // FHOD1	NM_013241 // chr16 // 100 // 4 // 4 // 0 /// AB209584 // chr16 // 100 // 4 // 4 // 0 /// ENST00000258201 // chr16 // 100 // 4 // 4 // 0	core	main
31244	3960340	0.879	-7	0	0.001428	48.98	0	0.001428	NM_013356,AF132610	chr22:36804438-36804585	chr22	NC_000022.9	-	36804438	36804585	4	3960337	1015794	1334959	NM_013356 // SLC16A8 /// AF132610 // SLC16A8 /// ENST00000320521 // SLC16A8	NM_013356 // chr22 // 100 // 4 // 4 // 0 /// AF132610 // chr22 // 100 // 4 // 4 // 0 /// ENST00000320521 // chr22 // 100 // 4 // 4 // 0	core	main
19002	3695543	0.876	-6.46	0	0.003493	41.69	0	0.003493	NM_013241,AB209584	chr16:65821051-65821122	chr16	NC_000016.8	-	65821051	65821122	4	3695541	856698	1117007	NM_013241 // FHOD1 /// AB209584 // FHOD1 /// ENST00000258201 // FHOD1	NM_013241 // chr16 // 100 // 4 // 4 // 0 /// AB209584 // chr16 // 100 // 4 // 4 // 0 /// ENST00000258201 // chr16 // 100 // 4 // 4 // 0	core	main
171187	3608518	0.86	-5.31	3e-05	0.023806	28.21	3e-05	0.023806	NM_006122	chr15:89265453-89265718	chr15	NC_000015.8	+	89265453	89265718	4	3608466	803708	1045397	NM_006122 // MAN2A2 /// ENST00000360468 // MAN2A2	NM_006122 // chr15 // 100 // 4 // 4 // 0 /// ENST00000360468 // chr15 // 100 // 4 // 4 // 0	core	main
68122	3048545	0.857	-8.95	0	7.1e-05	80.16	0	7.1e-05	NM_001220,NM_172078,NM_172079,NM_172080,NM_172082,U23460	chr7:44238946-44238990	chr7	NC_000007.12	-	44238946	44238990	4	3048517	456922	591435	NM_001220 // CAMK2B /// NM_172078 // CAMK2B /// NM_172079 // CAMK2B /// NM_172080 // CAMK2B /// NM_172082 // CAMK2B /// U23460 // CAMK2B /// ENST00000395749 // CAMK2B /// ENST00000258682 // CAMK2B /// ENST00000395747 // CAMK2B /// ENST00000350811 // CAMK2B /// ENST00000353185 // CAMK2B /// ENST00000347193 // CAMK2B	NM_001220 // chr7 // 100 // 4 // 4 // 0 /// NM_172078 // chr7 // 100 // 4 // 4 // 0 /// NM_172079 // chr7 // 100 // 4 // 4 // 0 /// NM_172080 // chr7 // 100 // 4 // 4 // 0 /// NM_172082 // chr7 // 100 // 4 // 4 // 0 /// U23460 // chr7 // 100 // 4 // 4 // 0 /// ENST00000395749 // chr7 // 100 // 4 // 4 // 0 /// ENST00000258682 // chr7 // 100 // 4 // 4 // 0 /// ENST00000395747 // chr7 // 100 // 4 //…	core	main
154163	3714784	0.857	-7.96	0	0.000286	63.42	0	0.000286	NM_021012,BC027982	chr17:21220364-21220561	chr17	NC_000017.9	+	21220364	21220561	4	3714779	868272	1132803	NM_021012 // KCNJ12 /// BC027982 // KCNJ12 /// ENST00000331718 // KCNJ12	NM_021012 // chr17 // 100 // 4 // 4 // 0 /// BC027982 // chr17 // 100 // 4 // 4 // 0 /// ENST00000331718 // chr17 // 100 // 4 // 4 // 0	core	main
53517	3737679	0.844	-5.76	1e-05	0.011605	33.15	1e-05	0.011605	AF258550	chr17:76592922-76593355	chr17	NC_000017.9	+	76592922	76593355	4	3737677	882087	1151538	AF258550 // LOC100129503	AF258550 // chr17 // 100 // 4 // 4 // 0	core	main
31067	2877700	0.835	-5.27	3e-05	0.025527	27.75	3e-05	0.025527	NM_001037633,NM_022464,AF547994	chr5:138491392-138491419	chr5	NC_000005.8	-	138491392	138491419	4	2877639	351261	453374	NM_001037633 // SIL1 /// NM_022464 // SIL1 /// AF547994 // SIL1 /// ENST00000394817 // SIL1 /// ENST00000265195 // SIL1	NM_001037633 // chr5 // 100 // 4 // 4 // 0 /// NM_022464 // chr5 // 100 // 4 // 4 // 0 /// AF547994 // chr5 // 100 // 4 // 4 // 0 /// ENST00000394817 // chr5 // 100 // 4 // 4 // 0 /// ENST00000265195 // chr5 // 100 // 4 // 4 // 0	core	main
86952	2617120	0.827	-5.91	1e-05	0.008524	34.96	1e-05	0.008524	NM_002078,U41740	chr3:37377743-37377767	chr3	NC_000003.10	+	37377743	37377767	1	2617041	187946	245690	NM_002078 // GOLGA4 /// U41740 // GOLGA4 /// ENST00000361924 // GOLGA4 /// ENST00000356847 // GOLGA4	NM_002078 // chr3 // 100 // 1 // 1 // 0 /// U41740 // chr3 // 100 // 1 // 1 // 0 /// ENST00000361924 // chr3 // 100 // 1 // 1 // 0 /// ENST00000356847 // chr3 // 100 // 1 // 1 // 0	core	main
141891	3297341	0.823	-7.9	0	0.000313	62.46	0	0.000313	NM_003019,BC022318	chr10:81696233-81696335	chr10	NC_000010.9	-	81696233	81696335	4	7385511	612382	792120	NM_003019 // SFTPD /// BC022318 // SFTPD /// ENST00000372292 // SFTPD /// ENST00000394567 // SFTPD	NM_003019 // chr10 // 100 // 4 // 4 // 0 /// BC022318 // chr10 // 75 // 3 // 4 // 0 /// ENST00000372292 // chr10 // 100 // 4 // 4 // 0 /// ENST00000394567 // chr10 // 100 // 4 // 4 // 0	core	main
115395	2696418	0.805	-4.98	7e-05	0.041809	24.79	7e-05	0.041809	NM_178554	chr3:135805143-135805172	chr3	NC_000003.10	-	135805143	135805172	4	2696415	237596	309372	NM_178554 // KY /// ENST00000310263 // KY	NM_178554 // chr3 // 100 // 4 // 4 // 0 /// ENST00000310263 // chr3 // 100 // 4 // 4 // 0	core	main
143894	2617121	0.804	-5.64	1e-05	0.014254	31.81	1e-05	0.014254	NM_002078,U41740	chr3:37377768-37377795	chr3	NC_000003.10	+	37377768	37377795	4	2617041	187946	245691	NM_002078 // GOLGA4 /// U41740 // GOLGA4 /// ENST00000361924 // GOLGA4 /// ENST00000356847 // GOLGA4	NM_002078 // chr3 // 100 // 4 // 4 // 0 /// U41740 // chr3 // 100 // 4 // 4 // 0 /// ENST00000361924 // chr3 // 100 // 4 // 4 // 0 /// ENST00000356847 // chr3 // 100 // 4 // 4 // 0	core	main
119069	2904349	0.783	-5.28	3e-05	0.025094	27.85	3e-05	0.025094	NM_015245,BC132832	chr6:35058518-35058578	chr6	NC_000006.10	+	35058518	35058578	4	2904329	367211	474982	NM_015245 // ANKS1A /// BC132832 // ANKS1A /// ENST00000360359 // ANKS1A /// ENST00000373990 // ANKS1A	NM_015245 // chr6 // 100 // 4 // 4 // 0 /// BC132832 // chr6 // 100 // 4 // 4 // 0 /// ENST00000360359 // chr6 // 100 // 4 // 4 // 0 /// ENST00000373990 // chr6 // 100 // 4 // 4 // 0	core	main
122518	2835593	0.775	-5.13	5e-05	0.031902	26.3	5e-05	0.031902	NM_007286,NM_001109974,AF499136	chr5:150000466-150000568	chr5	NC_000005.8	+	150000466	150000568	4	2835576	324843	420089	NM_007286 // SYNPO /// NM_001109974 // SYNPO /// AF499136 // SYNPO /// ENST00000307662 // SYNPO	NM_007286 // chr5 // 100 // 4 // 4 // 0 /// NM_001109974 // chr5 // 100 // 4 // 4 // 0 /// AF499136 // chr5 // 100 // 3 // 3 // 0 /// ENST00000307662 // chr5 // 100 // 4 // 4 // 0	core	main
167497	2597636	0.768	-6.14	0	0.005837	37.66	0	0.005837	NM_005235,NM_001042599,L07868	chr2:212286554-212286614	chr2	NC_000002.10	-	212286554	212286614	4	2597552	175455	229618	NM_005235 // ERBB4 /// NM_001042599 // ERBB4 /// L07868 // ERBB4 /// ENST00000260943 // ERBB4 /// ENST00000342788 // ERBB4 /// ENST00000402597 // ERBB4	NM_005235 // chr2 // 100 // 4 // 4 // 0 /// NM_001042599 // chr2 // 100 // 4 // 4 // 0 /// L07868 // chr2 // 100 // 4 // 4 // 0 /// ENST00000260943 // chr2 // 100 // 4 // 4 // 0 /// ENST00000342788 // chr2 // 100 // 4 // 4 // 0 /// ENST00000402597 // chr2 // 100 // 4 // 4 // 0	core	main
13552	3339417	0.766	-5.04	6e-05	0.037527	25.38	6e-05	0.037527	NM_016725,NM_000802,NM_016730,NM_016729,NM_016724,NM_016731,J05013	chr11:71584592-71584676	chr11	NC_000011.8	+	71584592	71584676	4	3339406	638044	826897	NM_016725 // FOLR1 /// NM_000802 // FOLR1 /// NM_016730 // FOLR1 /// NM_016729 // FOLR1 /// NM_016724 // FOLR1 /// NM_016731 // FOLR1 /// J05013 // FOLR1 /// ENST00000312293 // FOLR1 /// ENST00000393681 // FOLR1 /// ENST00000393679 // FOLR1 /// ENST00000393676 // FOLR1	NM_016725 // chr11 // 100 // 4 // 4 // 0 /// NM_000802 // chr11 // 100 // 4 // 4 // 0 /// NM_016730 // chr11 // 100 // 4 // 4 // 0 /// NM_016729 // chr11 // 100 // 4 // 4 // 0 /// NM_016724 // chr11 // 100 // 4 // 4 // 0 /// NM_016731 // chr11 // 100 // 4 // 4 // 0 /// J05013 // chr11 // 100 // 4 // 4 // 0 /// ENST00000312293 // chr11 // 100 // 4 // 4 // 0 /// ENST00000393681 // chr11 // 100 // 4…	core	main
141542	3695561	0.752	-6.1	1e-05	0.006189	37.22	1e-05	0.006189	NM_013241,AB209584	chr16:65825767-65825867	chr16	NC_000016.8	-	65825767	65825867	4	3695541	856705	1117025	NM_013241 // FHOD1 /// AB209584 // FHOD1 /// ENST00000258201 // FHOD1	NM_013241 // chr16 // 100 // 4 // 4 // 0 /// AB209584 // chr16 // 100 // 4 // 4 // 0 /// ENST00000258201 // chr16 // 100 // 4 // 4 // 0	core	main
113489	3293972	0.747	-5.35	3e-05	0.022197	28.63	3e-05	0.022197	NM_001002762	chr10:73764390-73764588	chr10	NC_000010.9	-	73764390	73764588	4	3293963	610288	789402	NM_001002762 // DNAJB12 /// ENST00000338820 // DNAJB12	NM_001002762 // chr10 // 100 // 4 // 4 // 0 /// ENST00000338820 // chr10 // 100 // 4 // 4 // 0	core	main
23842	3761425	0.738	-6.86	0	0.001733	47.12	0	0.001733	NM_004502,AK223249	chr17:44039775-44039878	chr17	NC_000017.9	-	44039775	44039878	4	3761420	896131	1171386	NM_004502 // HOXB7 /// AK223249 // HOXB7 /// ENST00000239165 // HOXB7	NM_004502 // chr17 // 100 // 4 // 4 // 0 /// AK223249 // chr17 // 100 // 4 // 4 // 0 /// ENST00000239165 // chr17 // 100 // 4 // 4 // 0	core	main
62549	3632835	0.735	-5.68	1e-05	0.013299	32.29	1e-05	0.013299	NM_022369,BX537413	chr15:72277157-72277186	chr15	NC_000015.8	-	72277157	72277186	4	3632806	818908	1065533	NM_022369 // STRA6 /// BX537413 // STRA6 /// ENST00000323940 // STRA6 /// ENST00000395105 // STRA6	NM_022369 // chr15 // 100 // 4 // 4 // 0 /// BX537413 // chr15 // 100 // 4 // 4 // 0 /// ENST00000323940 // chr15 // 100 // 4 // 4 // 0 /// ENST00000395105 // chr15 // 100 // 4 // 4 // 0	core	main
144144	2881906	0.729	-5.61	2e-05	0.014996	31.43	2e-05	0.014996	NM_015621,AL713742	chr5:150583737-150583800	chr5	NC_000005.8	-	150583737	150583800	2	2881860	353776	456754	NM_015621 // CCDC69 /// AL713742 // CCDC69 /// ENST00000355417 // CCDC69 /// ENST00000356749 // CCDC69	NM_015621 // chr5 // 100 // 2 // 2 // 0 /// AL713742 // chr5 // 100 // 2 // 2 // 0 /// ENST00000355417 // chr5 // 100 // 2 // 2 // 0 /// ENST00000356749 // chr5 // 100 // 2 // 2 // 0	core	main
106189	2759712	0.727	-4.98	7e-05	0.041722	24.82	7e-05	0.041722	NM_001130087,NM_001130088	chr4:8085275-8085305	chr4	NC_000004.10	-	8085275	8085305	4	2759654	277053	359905	NM_001130087 // ABLIM2 /// NM_001130088 // ABLIM2 /// ENST00000361737 // ABLIM2 /// ENST00000318888 // ABLIM2 /// ENST00000361581 // ABLIM2	NM_001130087 // chr4 // 100 // 4 // 4 // 0 /// NM_001130088 // chr4 // 100 // 4 // 4 // 0 /// ENST00000361737 // chr4 // 100 // 4 // 4 // 0 /// ENST00000318888 // chr4 // 100 // 4 // 4 // 0 /// ENST00000361581 // chr4 // 100 // 4 // 4 // 0	core	main
162096	2696420	0.706	-4.93	8e-05	0.045034	24.29	8e-05	0.045034	NM_178554	chr3:135805796-135805890	chr3	NC_000003.10	-	135805796	135805890	4	2696415	237598	309374	NM_178554 // KY /// ENST00000310263 // KY	NM_178554 // chr3 // 100 // 4 // 4 // 0 /// ENST00000310263 // chr3 // 100 // 4 // 4 // 0	core	main
120701	3299445	0.704	-4.9	8e-05	0.046736	24.03	8e-05	0.046736	NM_001031709,NM_018363,AK002080	chr10:90331949-90331989	chr10	NC_000010.9	-	90331949	90331989	4	3299408	613683	793707	NM_001031709 // C10orf59 /// NM_018363 // C10orf59 /// AK002080 // C10orf59 /// ENST00000331772 // C10orf59 /// ENST00000371947 // C10orf59	NM_001031709 // chr10 // 100 // 4 // 4 // 0 /// NM_018363 // chr10 // 100 // 4 // 4 // 0 /// AK002080 // chr10 // 100 // 4 // 4 // 0 /// ENST00000331772 // chr10 // 100 // 4 // 4 // 0 /// ENST00000371947 // chr10 // 100 // 4 // 4 // 0	core	main
136392	3189813	0.701	-7.26	0	0.000949	52.69	0	0.000949	NM_014580,BC019043	chr9:129204715-129204756	chr9	NC_000009.10	+	129204715	129204756	4	3189800	545324	704636	NM_014580 // SLC2A8 /// BC019043 // SLC2A8 /// ENST00000373354 // SLC2A8 /// ENST00000373355 // SLC2A8 /// ENST00000373350 // SLC2A8 /// ENST00000373371 // SLC2A8 /// ENST00000373360 // SLC2A8	NM_014580 // chr9 // 100 // 4 // 4 // 0 /// BC019043 // chr9 // 100 // 4 // 4 // 0 /// ENST00000373354 // chr9 // 100 // 4 // 4 // 0 /// ENST00000373355 // chr9 // 100 // 4 // 4 // 0 /// ENST00000373350 // chr9 // 100 // 4 // 4 // 0 /// ENST00000373371 // chr9 // 100 // 4 // 4 // 0 /// ENST00000373360 // chr9 // 100 // 4 // 4 // 0	core	main
35570	3559597	0.698	-7.14	0	0.001151	50.95	0	0.001151	NM_015382,AY254380	chr14:30652893-30653012	chr14	NC_000014.7	-	30652893	30653012	4	3559570	773549	1005487	NM_015382 // HECTD1 /// AY254380 // HECTD1 /// ENST00000261312 // HECTD1 /// ENST00000399332 // HECTD1	NM_015382 // chr14 // 100 // 4 // 4 // 0 /// AY254380 // chr14 // 100 // 4 // 4 // 0 /// ENST00000261312 // chr14 // 100 // 4 // 4 // 0 /// ENST00000399332 // chr14 // 100 // 4 // 4 // 0	core	main
1498	3398148	0.696	-5.14	5e-05	0.031144	26.45	5e-05	0.031144	NM_020228,NM_199437,NM_199438,NM_199439,BX648944	chr11:129277529-129277553	chr11	NC_000011.8	-	129277529	129277553	1	3398145	673723	874577	NM_020228 // PRDM10 /// NM_199437 // PRDM10 /// NM_199438 // PRDM10 /// NM_199439 // PRDM10 /// BX648944 // PRDM10 /// ENST00000304538 // PRDM10 /// ENST00000358825 // PRDM10 /// ENST00000360871 // PRDM10	NM_020228 // chr11 // 100 // 1 // 1 // 0 /// NM_199437 // chr11 // 100 // 1 // 1 // 0 /// NM_199438 // chr11 // 100 // 1 // 1 // 0 /// NM_199439 // chr11 // 100 // 1 // 1 // 0 /// BX648944 // chr11 // 100 // 1 // 1 // 0 /// ENST00000304538 // chr11 // 100 // 1 // 1 // 0 /// ENST00000358825 // chr11 // 100 // 1 // 1 // 0 /// ENST00000360871 // chr11 // 100 // 1 // 1 // 0	core	main
156263	3755582	0.691	-5.02	6e-05	0.039055	25.18	6e-05	0.039055	NM_000723	chr17:34584972-34585289	chr17	NC_000017.9	-	34584972	34585289	4	3755580	892703	1166384	NM_000723 // CACNB1 /// ENST00000394303 // CACNB1 /// ENST00000201943 // CACNB1 /// ENST00000394310 // CACNB1	NM_000723 // chr17 // 100 // 4 // 4 // 0 /// ENST00000394303 // chr17 // 100 // 4 // 4 // 0 /// ENST00000201943 // chr17 // 100 // 4 // 4 // 0 /// ENST00000394310 // chr17 // 100 // 4 // 4 // 0	core	main
51024	3605894	0.689	-6.3	0	0.004449	39.69	0	0.004449	NM_020778,AY044449	chr15:83167565-83167593	chr15	NC_000015.8	+	83167565	83167593	4	3605884	802071	1043161	NM_020778 // ALPK3 /// AY044449 // ALPK3 /// ENST00000258888 // ALPK3	NM_020778 // chr15 // 100 // 4 // 4 // 0 /// AY044449 // chr15 // 100 // 4 // 4 // 0 /// ENST00000258888 // chr15 // 100 // 4 // 4 // 0	core	main
11367	2324086	0.688	-6.91	0	0.001614	47.77	0	0.001614	NM_001785,BC048284	chr1:20788210-20788330	chr1	NC_000001.9	+	20788210	20788330	4	2324084	5541	7525	NM_001785 // CDA /// BC048284 // CDA /// ENST00000375071 // CDA	NM_001785 // chr1 // 100 // 4 // 4 // 0 /// BC048284 // chr1 // 100 // 4 // 4 // 0 /// ENST00000375071 // chr1 // 100 // 4 // 4 // 0	core	main
65937	3336686	0.676	-5.01	6e-05	0.039872	25.08	6e-05	0.039872	NM_014578,BC001338	chr11:66594472-66594594	chr11	NC_000011.8	+	66594472	66594594	4	3336680	636472	824606	NM_014578 // RHOD /// BC001338 // RHOD /// ENST00000308831 // RHOD	NM_014578 // chr11 // 100 // 4 // 4 // 0 /// BC001338 // chr11 // 100 // 4 // 4 // 0 /// ENST00000308831 // chr11 // 100 // 4 // 4 // 0	core	main
15581	3375310	0.67	-5.43	2e-05	0.019863	29.5	2e-05	0.019863	NM_153611,BC004391	chr11:60872900-60873106	chr11	NC_000011.8	-	60872900	60873106	4	3375307	659852	856010	NM_153611 // CYBASC3 /// BC004391 // CYBASC3 /// ENST00000294072 // CYBASC3	NM_153611 // chr11 // 75 // 3 // 4 // 0 /// BC004391 // chr11 // 75 // 3 // 4 // 0 /// ENST00000294072 // chr11 // 100 // 4 // 4 // 0	core	main
114001	3194768	0.645	-5.17	4e-05	0.029959	26.71	4e-05	0.029959	NM_024718,AK128154	chr9:138854707-138854737	chr9	NC_000009.10	+	138854707	138854737	4	3194635	548398	708956	NM_024718 // C9orf86 /// AK128154 // C9orf86 /// ENST00000311502 // C9orf86 /// ENST00000371663 // C9orf86 /// ENST00000371675 // C9orf86	NM_024718 // chr9 // 100 // 4 // 4 // 0 /// AK128154 // chr9 // 100 // 4 // 4 // 0 /// ENST00000311502 // chr9 // 100 // 4 // 4 // 0 /// ENST00000371663 // chr9 // 100 // 4 // 4 // 0 /// ENST00000371675 // chr9 // 100 // 4 // 4 // 0	core	main
63690	3214385	0.644	-6.06	1e-05	0.006722	36.73	1e-05	0.006722	NM_001698,BC020722	chr9:93022913-93023049	chr9	NC_000009.10	-	93022913	93023049	4	3214359	560398	724521	NM_001698 // AUH /// BC020722 // AUH /// ENST00000375731 // AUH /// ENST00000303617 // AUH	NM_001698 // chr9 // 100 // 4 // 4 // 0 /// BC020722 // chr9 // 100 // 4 // 4 // 0 /// ENST00000375731 // chr9 // 100 // 4 // 4 // 0 /// ENST00000303617 // chr9 // 100 // 4 // 4 // 0	core	main
78527	2731762	0.641	-5.17	4e-05	0.029959	26.72	4e-05	0.029959	NM_144721,BC022989	chr4:76659691-76659762	chr4	NC_000004.10	+	76659691	76659762	4	2731757	259561	337569	NM_144721 // THAP6 /// BC022989 // THAP6 /// ENST00000311638 // THAP6 /// ENST00000380837 // THAP6	NM_144721 // chr4 // 100 // 4 // 4 // 0 /// BC022989 // chr4 // 100 // 4 // 4 // 0 /// ENST00000311638 // chr4 // 100 // 4 // 4 // 0 /// ENST00000380837 // chr4 // 100 // 4 // 4 // 0	core	main
163844	3663076	0.628	-4.96	7e-05	0.043262	24.55	7e-05	0.043262	NM_002428,BC036495	chr16:56616992-56617700	chr16	NC_000016.8	+	56616992	56617700	4	3663074	837166	1090555	NM_002428 // MMP15 /// BC036495 // MMP15 /// ENST00000219271 // MMP15	NM_002428 // chr16 // 100 // 4 // 4 // 0 /// BC036495 // chr16 // 100 // 4 // 4 // 0 /// ENST00000219271 // chr16 // 100 // 4 // 4 // 0	core	main
121439	3400125	0.624	-6.39	0	0.003824	40.88	0	0.003824	NM_018979	chr12:859147-859210	chr12	NC_000012.10	+	859147	859210	4	3400034	675035	876217	NM_018979 // WNK1 /// ENST00000315939 // WNK1 /// ENST00000340908 // WNK1	NM_018979 // chr12 // 100 // 4 // 4 // 0 /// ENST00000315939 // chr12 // 100 // 4 // 4 // 0 /// ENST00000340908 // chr12 // 100 // 4 // 4 // 0	core	main
139196	3697204	0.619	-6.91	0	0.001614	47.78	0	0.001614	NM_138383,AB115770	chr16:69265837-69265913	chr16	NC_000016.8	-	69265837	69265913	4	3697183	857635	1118326	NM_138383 // MTSS1L /// AB115770 // MTSS1L /// ENST00000338779 // MTSS1L	NM_138383 // chr16 // 100 // 4 // 4 // 0 /// AB115770 // chr16 // 100 // 4 // 4 // 0 /// ENST00000338779 // chr16 // 100 // 4 // 4 // 0	core	main
179380	2339251	0.615	-5.11	5e-05	0.033101	26.09	5e-05	0.033101	NM_176877,AF397170	chr1:62317746-62317796	chr1	NC_000001.9	+	62317746	62317796	4	2339139	14844	19989	NM_176877 // INADL /// AF397170 // INADL /// ENST00000395513 // INADL /// ENST00000371156 // INADL /// ENST00000371158 // INADL /// ENST00000316485 // INADL /// ENST00000255202 // INADL /// ENST00000307297 // INADL	NM_176877 // chr1 // 100 // 4 // 4 // 0 /// AF397170 // chr1 // 100 // 4 // 4 // 0 /// ENST00000395513 // chr1 // 100 // 4 // 4 // 0 /// ENST00000371156 // chr1 // 100 // 4 // 4 // 0 /// ENST00000371158 // chr1 // 100 // 4 // 4 // 0 /// ENST00000316485 // chr1 // 100 // 4 // 4 // 0 /// ENST00000255202 // chr1 // 100 // 4 // 4 // 0 /// ENST00000307297 // chr1 // 100 // 4 // 4 // 0	core	main
151407	3400126	0.612	-6.48	0	0.003387	41.97	0	0.003387	NM_018979	chr12:859238-859365	chr12	NC_000012.10	+	859238	859365	4	3400034	675035	876218	NM_018979 // WNK1 /// ENST00000315939 // WNK1 /// ENST00000340908 // WNK1	NM_018979 // chr12 // 100 // 4 // 4 // 0 /// ENST00000315939 // chr12 // 100 // 4 // 4 // 0 /// ENST00000340908 // chr12 // 100 // 4 // 4 // 0	core	main
139164	2618982	0.61	-6.86	0	0.001748	47.01	0	0.001748	NM_001904,NM_001098209,BC058926	chr3:41256155-41256283	chr3	NC_000003.10	+	41256155	41256283	4	2618940	189044	247048	NM_001904 // CTNNB1 /// NM_001098209 // CTNNB1 /// BC058926 // CTNNB1 /// ENST00000396190 // CTNNB1 /// ENST00000349496 // CTNNB1 /// ENST00000396185 // CTNNB1	NM_001904 // chr3 // 100 // 4 // 4 // 0 /// NM_001098209 // chr3 // 100 // 4 // 4 // 0 /// BC058926 // chr3 // 100 // 4 // 4 // 0 /// ENST00000396190 // chr3 // 100 // 4 // 4 // 0 /// ENST00000349496 // chr3 // 100 // 4 // 4 // 0 /// ENST00000396185 // chr3 // 100 // 4 // 4 // 0	core	main
43409	3400127	0.606	-6.23	0	0.004947	38.85	0	0.004947	NM_018979	chr12:859369-859395	chr12	NC_000012.10	+	859369	859395	3	3400034	675035	876219	NM_018979 // WNK1 /// ENST00000315939 // WNK1 /// ENST00000340908 // WNK1	NM_018979 // chr12 // 100 // 3 // 3 // 0 /// ENST00000315939 // chr12 // 100 // 3 // 3 // 0 /// ENST00000340908 // chr12 // 100 // 3 // 3 // 0	core	main
18994	3339897	0.601	-5.06	6e-05	0.03644	25.6	6e-05	0.03644	NM_032871,NM_152222,AF319553	chr11:72782538-72782567	chr11	NC_000011.8	+	72782538	72782567	4	3339880	638314	827277	NM_032871 // RELT /// NM_152222 // RELT /// AF319553 // RELT /// ENST00000064780 // RELT /// ENST00000393580 // RELT	NM_032871 // chr11 // 100 // 4 // 4 // 0 /// NM_152222 // chr11 // 100 // 4 // 4 // 0 /// AF319553 // chr11 // 100 // 4 // 4 // 0 /// ENST00000064780 // chr11 // 100 // 4 // 4 // 0 /// ENST00000393580 // chr11 // 100 // 4 // 4 // 0	core	main
13239	3757338	0.6	-6.42	0	0.003683	41.19	0	0.003683	NM_002230,M23410	chr17:37165266-37165470	chr17	NC_000017.9	-	37165266	37165470	4	3757329	893664	1167902	NM_002230 // JUP /// M23410 // JUP /// ENST00000393931 // JUP	NM_002230 // chr17 // 100 // 4 // 4 // 0 /// M23410 // chr17 // 100 // 4 // 4 // 0 /// ENST00000393931 // chr17 // 100 // 4 // 4 // 0	core	main
118578	3818931	0.596	-6.36	0	0.003992	40.5	0	0.003992	NM_006702,AK294021	chr19:7521405-7521473	chr19	NC_000019.8	+	7521405	7521473	4	3818897	932003	1218296	NM_006702 // PNPLA6 /// AK294021 // PNPLA6 /// ENST00000221249 // PNPLA6	NM_006702 // chr19 // 100 // 4 // 4 // 0 /// AK294021 // chr19 // 100 // 4 // 4 // 0 /// ENST00000221249 // chr19 // 100 // 4 // 4 // 0	core	main
159820	3753694	0.596	-4.91	8e-05	0.046071	24.15	8e-05	0.046071	NM_000286,BC031085	chr17:30926480-30926896	chr17	NC_000017.9	-	30926480	30926896	4	3753690	891568	1164791	NM_000286 // PEX12 /// BC031085 // PEX12 /// ENST00000225873 // PEX12	NM_000286 // chr17 // 100 // 4 // 4 // 0 /// BC031085 // chr17 // 100 // 4 // 4 // 0 /// ENST00000225873 // chr17 // 100 // 4 // 4 // 0	core	main
1102	2834923	0.595	-5.56	2e-05	0.016107	30.91	2e-05	0.016107	NM_014945,AK225769	chr5:148600446-148600500	chr5	NC_000005.8	+	148600446	148600500	4	2834863	324451	419516	NM_014945 // ABLIM3 /// AK225769 // ABLIM3 /// ENST00000309868 // ABLIM3	NM_014945 // chr5 // 100 // 4 // 4 // 0 /// AK225769 // chr5 // 100 // 4 // 4 // 0 /// ENST00000309868 // chr5 // 100 // 4 // 4 // 0	core	main
37431	3736245	0.589	-5.36	3e-05	0.022197	28.72	3e-05	0.022197	NM_004710,BC000407	chr17:73680449-73680586	chr17	NC_000017.9	+	73680449	73680586	4	3736232	881142	1150318	NM_004710 // SYNGR2 /// BC000407 // SYNGR2 /// ENST00000225777 // SYNGR2	NM_004710 // chr17 // 100 // 4 // 4 // 0 /// BC000407 // chr17 // 50 // 2 // 4 // 0 /// ENST00000225777 // chr17 // 100 // 4 // 4 // 0	core	main
68633	2528547	0.587	-5.6	2e-05	0.015078	31.38	2e-05	0.015078	AK128689	chr2:220039088-220039669	chr2	NC_000002.10	+	220039088	220039669	4	2528504	131923	174078	AK128689 // SPEG /// ENST00000396695 // SPEG /// ENST00000396698 // SPEG /// ENST00000396688 // SPEG /// ENST00000396689 // SPEG /// ENST00000396686 // SPEG	AK128689 // chr2 // 100 // 4 // 4 // 0 /// ENST00000396695 // chr2 // 100 // 4 // 4 // 0 /// ENST00000396698 // chr2 // 100 // 4 // 4 // 0 /// ENST00000396688 // chr2 // 100 // 4 // 4 // 0 /// ENST00000396689 // chr2 // 100 // 4 // 4 // 0 /// ENST00000396686 // chr2 // 100 // 3 // 3 // 0	core	main
14164	2496825	0.579	-6.93	0	0.001585	48.02	0	0.001585	NM_145686,AY212247	chr2:101842538-101842618	chr2	NC_000002.10	+	101842538	101842618	4	2496727	111892	148385	NM_145686 // MAP4K4 /// AY212247 // MAP4K4 /// ENST00000347699 // MAP4K4 /// ENST00000324219 // MAP4K4 /// ENST00000302217 // MAP4K4	NM_145686 // chr2 // 100 // 4 // 4 // 0 /// AY212247 // chr2 // 100 // 4 // 4 // 0 /// ENST00000347699 // chr2 // 100 // 4 // 4 // 0 /// ENST00000324219 // chr2 // 100 // 4 // 4 // 0 /// ENST00000302217 // chr2 // 100 // 4 // 4 // 0	core	main
180890	3723122	0.573	-5.46	2e-05	0.018928	29.82	2e-05	0.018928	AY358101,BC033660	chr17:40182975-40183149	chr17	NC_000017.9	+	40182975	40183149	4	3723120	873158	1139615	BC033660 // DBF4B	AY358101 // chr17 // 100 // 4 // 4 // 0 /// BC033660 // chr17 // 100 // 2 // 2 // 0 /// ENST00000398338 // chr17 // 100 // 4 // 4 // 0	core	main
6992	3685637	0.572	-5.41	2e-05	0.020511	29.31	2e-05	0.020511	NM_001006634,BC080195	chr16:24858210-24858411	chr16	NC_000016.8	-	24858210	24858411	4	3685610	850677	1109025	NM_001006634 // ARHGAP17 /// BC080195 // ARHGAP17 /// ENST00000289968 // ARHGAP17	NM_001006634 // chr16 // 100 // 4 // 4 // 0 /// BC080195 // chr16 // 100 // 4 // 4 // 0 /// ENST00000289968 // chr16 // 100 // 4 // 4 // 0	core	main
47259	2321793	0.569	-4.87	9e-05	0.049485	23.7	9e-05	0.049485	NM_024329,BC007233	chr1:15628816-15629252	chr1	NC_000001.9	+	15628816	15629252	4	2321779	4142	5645	NM_024329 // EFHD2 /// BC007233 // EFHD2 /// ENST00000375980 // EFHD2 /// ENST00000375975 // EFHD2	NM_024329 // chr1 // 100 // 4 // 4 // 0 /// BC007233 // chr1 // 100 // 4 // 4 // 0 /// ENST00000375980 // chr1 // 100 // 4 // 4 // 0 /// ENST00000375975 // chr1 // 100 // 4 // 4 // 0	core	main
125412	2401785	0.565	-5.3	3e-05	0.024106	28.12	3e-05	0.024106	NM_170743,NM_173065,BC140872	chr1:24356904-24356954	chr1	NC_000001.9	-	24356904	24356954	4	2401774	53113	71338	NM_170743 // IL28RA /// NM_173065 // IL28RA /// BC140872 // IL28RA /// ENST00000327535 // IL28RA /// ENST00000327575 // IL28RA	NM_170743 // chr1 // 100 // 4 // 4 // 0 /// NM_173065 // chr1 // 100 // 4 // 4 // 0 /// BC140872 // chr1 // 100 // 4 // 4 // 0 /// ENST00000327535 // chr1 // 100 // 4 // 4 // 0 /// ENST00000327575 // chr1 // 100 // 4 // 4 // 0	core	main
117594	3417376	0.563	-4.95	7e-05	0.043748	24.48	7e-05	0.043748	NM_015292,BC004998	chr12:54808734-54808759	chr12	NC_000012.10	+	54808734	54808759	2	3417371	685592	890303	NM_015292 // FAM62A /// BC004998 // FAM62A /// ENST00000402331 // FAM62A /// ENST00000267113 // FAM62A /// ENST00000394048 // FAM62A	NM_015292 // chr12 // 100 // 2 // 2 // 0 /// BC004998 // chr12 // 100 // 2 // 2 // 0 /// ENST00000402331 // chr12 // 100 // 2 // 2 // 0 /// ENST00000267113 // chr12 // 100 // 2 // 2 // 0 /// ENST00000394048 // chr12 // 100 // 2 // 2 // 0	core	main
91477	3971349	0.552	-5.65	1e-05	0.013974	31.96	1e-05	0.013974		chrX:21799441-21800464	chrX	NC_000023.9	+	21799441	21800464	4	3971329	1022557	1343933	ENST00000365779 // MBTPS2	ENST00000365779 // chrX // 100 // 4 // 4 // 0	core	main
97422	3865447	0.552	-4.99	7e-05	0.041492	24.86	7e-05	0.041492	NM_005619,NM_206900,BC073874	chr19:50691890-50691919	chr19	NC_000019.8	-	50691890	50691919	4	3865422	958602	1257436	NM_005619 // RTN2 /// NM_206900 // RTN2 /// BC073874 // RTN2 /// ENST00000245923 // RTN2 /// ENST00000344680 // RTN2	NM_005619 // chr19 // 100 // 4 // 4 // 0 /// NM_206900 // chr19 // 100 // 4 // 4 // 0 /// BC073874 // chr19 // 100 // 4 // 4 // 0 /// ENST00000245923 // chr19 // 100 // 4 // 4 // 0 /// ENST00000344680 // chr19 // 100 // 4 // 4 // 0	core	main
57532	3818930	0.547	-5.4	3e-05	0.020852	29.15	3e-05	0.020852	NM_006702,AK294021	chr19:7521224-7521289	chr19	NC_000019.8	+	7521224	7521289	4	3818897	932002	1218295	NM_006702 // PNPLA6 /// AK294021 // PNPLA6 /// ENST00000221249 // PNPLA6	NM_006702 // chr19 // 100 // 4 // 4 // 0 /// AK294021 // chr19 // 50 // 2 // 4 // 0 /// ENST00000221249 // chr19 // 100 // 4 // 4 // 0	core	main
87701	2339284	0.541	-4.88	9e-05	0.048668	23.79	9e-05	0.048668	NM_176877,AF397170	chr1:62361281-62361308	chr1	NC_000001.9	+	62361281	62361308	4	2339139	14868	20022	NM_176877 // INADL /// AF397170 // INADL /// ENST00000395513 // INADL /// ENST00000371156 // INADL /// ENST00000371158 // INADL	NM_176877 // chr1 // 100 // 4 // 4 // 0 /// AF397170 // chr1 // 100 // 4 // 4 // 0 /// ENST00000395513 // chr1 // 100 // 4 // 4 // 0 /// ENST00000371156 // chr1 // 100 // 4 // 4 // 0 /// ENST00000371158 // chr1 // 100 // 4 // 4 // 0	core	main
41562	2618981	0.518	-5.22	4e-05	0.027759	27.24	4e-05	0.027759	NM_001904,BC058926	chr3:41255942-41256145	chr3	NC_000003.10	+	41255942	41256145	4	2618940	189044	247047	NM_001904 // CTNNB1 /// BC058926 // CTNNB1 /// ENST00000396190 // CTNNB1 /// ENST00000349496 // CTNNB1	NM_001904 // chr3 // 100 // 4 // 4 // 0 /// BC058926 // chr3 // 100 // 4 // 4 // 0 /// ENST00000396190 // chr3 // 100 // 4 // 4 // 0 /// ENST00000349496 // chr3 // 100 // 4 // 4 // 0	core	main
19242	2715683	0.516	-5.87	1e-05	0.009354	34.41	1e-05	0.009354	NM_014189,NM_176801	chr4:2876544-2876624	chr4	NC_000004.10	+	2876544	2876624	4	2715634	249499	324853	NM_014189 // ADD1 /// NM_176801 // ADD1 /// ENST00000398125 // ADD1 /// ENST00000398123 // ADD1 /// ENST00000264758 // ADD1	NM_014189 // chr4 // 100 // 4 // 4 // 0 /// NM_176801 // chr4 // 100 // 4 // 4 // 0 /// ENST00000398125 // chr4 // 100 // 4 // 4 // 0 /// ENST00000398123 // chr4 // 100 // 4 // 4 // 0 /// ENST00000264758 // chr4 // 100 // 4 // 4 // 0	core	main
34273	2736397	-0.518	4.9	8e-05	0.046881	24.01	8e-05	0.046881	NM_001011515,NM_001011516	chr4:95727176-95727245	chr4	NC_000004.10	+	95727176	95727245	4	2736322	262567	341436	NM_001011515 // PDLIM5 /// NM_001011516 // PDLIM5 /// ENST00000380180 // PDLIM5 /// ENST00000318007 // PDLIM5	NM_001011515 // chr4 // 100 // 4 // 4 // 0 /// NM_001011516 // chr4 // 100 // 4 // 4 // 0 /// ENST00000380180 // chr4 // 100 // 4 // 4 // 0 /// ENST00000318007 // chr4 // 100 // 4 // 4 // 0	core	main
178245	3162509	-0.518	4.87	9e-05	0.049485	23.69	9e-05	0.049485	NM_000550,BC052608	chr9:12698085-12698134	chr9	NC_000009.10	+	12698085	12698134	4	3162486	528602	683103	NM_000550 // TYRP1 /// BC052608 // TYRP1 /// ENST00000381142 // TYRP1 /// ENST00000388918 // TYRP1 /// ENST00000381137 // TYRP1 /// ENST00000381136 // TYRP1	NM_000550 // chr9 // 100 // 4 // 4 // 0 /// BC052608 // chr9 // 100 // 4 // 4 // 0 /// ENST00000381142 // chr9 // 100 // 4 // 4 // 0 /// ENST00000388918 // chr9 // 100 // 4 // 4 // 0 /// ENST00000381137 // chr9 // 100 // 4 // 4 // 0 /// ENST00000381136 // chr9 // 100 // 4 // 4 // 0	core	main
147014	3723731	-0.543	5.16	4e-05	0.030405	26.63	4e-05	0.030405	NM_016835,NM_001123066	chr17:41423081-41423112	chr17	NC_000017.9	+	41423081	41423112	4	3723687	873524	1140121	NM_016835 // MAPT /// NM_001123066 // MAPT /// ENST00000262410 // MAPT /// ENST00000344290 // MAPT	NM_016835 // chr17 // 100 // 4 // 4 // 0 /// NM_001123066 // chr17 // 100 // 4 // 4 // 0 /// ENST00000262410 // chr17 // 100 // 4 // 4 // 0 /// ENST00000344290 // chr17 // 100 // 4 // 4 // 0	core	main
8161	3599793	-0.547	6.02	1e-05	0.007344	36.18	1e-05	0.007344	NM_001104554,NM_017705,BC039234	chr15:67464130-67464263	chr15	NC_000015.8	+	67464130	67464263	4	3599758	798345	1038177	NM_001104554 // PAQR5 /// NM_017705 // PAQR5 /// BC039234 // PAQR5 /// ENST00000395407 // PAQR5 /// ENST00000340965 // PAQR5	NM_001104554 // chr15 // 100 // 4 // 4 // 0 /// NM_017705 // chr15 // 100 // 4 // 4 // 0 /// BC039234 // chr15 // 100 // 4 // 4 // 0 /// ENST00000395407 // chr15 // 100 // 4 // 4 // 0 /// ENST00000340965 // chr15 // 100 // 4 // 4 // 0	core	main
62133	3514837	-0.554	4.96	7e-05	0.043209	24.59	7e-05	0.043209	NM_199289,BC063885	chr13:51576635-51576689	chr13	NC_000013.9	-	51576635	51576689	4	3514804	746175	969562	NM_199289 // NEK5 /// BC063885 // NEK5 /// ENST00000355568 // NEK5	NM_199289 // chr13 // 100 // 4 // 4 // 0 /// BC063885 // chr13 // 100 // 4 // 4 // 0 /// ENST00000355568 // chr13 // 100 // 4 // 4 // 0	core	main
109033	3294592	-0.564	5.29	3e-05	0.024302	28.02	3e-05	0.024302	NM_152586,BX649087	chr10:74953361-74953514	chr10	NC_000010.9	-	74953361	74953514	4	3294576	610664	789914	NM_152586 // USP54 /// BX649087 // USP54 /// ENST00000339859 // USP54 /// ENST00000408019 // USP54 /// ENST00000394811 // USP54 /// ENST00000319786 // USP54	NM_152586 // chr10 // 100 // 4 // 4 // 0 /// BX649087 // chr10 // 75 // 3 // 4 // 0 /// ENST00000339859 // chr10 // 100 // 4 // 4 // 0 /// ENST00000408019 // chr10 // 100 // 4 // 4 // 0 /// ENST00000394811 // chr10 // 100 // 4 // 4 // 0 /// ENST00000319786 // chr10 // 100 // 4 // 4 // 0	core	main
40274	3895084	-0.572	5.18	4e-05	0.0294	26.86	4e-05	0.0294	NM_006899,NM_174855,NM_174856,BC001960	chr20:2588192-2588217	chr20	NC_000020.9	-	2588192	2588217	2	3895075	976309	1281935	NM_006899 // IDH3B /// NM_174855 // IDH3B /// NM_174856 // IDH3B /// BC001960 // IDH3B /// ENST00000380843 // IDH3B /// ENST00000380851 // IDH3B	NM_006899 // chr20 // 100 // 2 // 2 // 0 /// NM_174855 // chr20 // 100 // 2 // 2 // 0 /// NM_174856 // chr20 // 100 // 2 // 2 // 0 /// BC001960 // chr20 // 100 // 2 // 2 // 0 /// ENST00000380843 // chr20 // 100 // 2 // 2 // 0 /// ENST00000380851 // chr20 // 100 // 2 // 2 // 0	core	main
170274	3513819	-0.577	5.92	1e-05	0.008514	35.03	1e-05	0.008514	NM_018191,AF334406	chr13:49027662-49027798	chr13	NC_000013.9	-	49027662	49027798	4	3513794	745507	968718	NM_018191 // RCBTB1 /// AF334406 // RCBTB1 /// ENST00000258646 // RCBTB1 /// ENST00000378302 // RCBTB1	NM_018191 // chr13 // 100 // 4 // 4 // 0 /// AF334406 // chr13 // 100 // 4 // 4 // 0 /// ENST00000258646 // chr13 // 100 // 4 // 4 // 0 /// ENST00000378302 // chr13 // 100 // 4 // 4 // 0	core	main
65359	2736323	-0.577	5.51	2e-05	0.017052	30.4	2e-05	0.017052	NR_024179,NM_006457,NM_001011513,NM_001011515,NM_001011516	chr4:95592093-95592145	chr4	NC_000004.10	+	95592093	95592145	4	2736322	262517	341362	NR_024179 // PDLIM5 /// NM_006457 // PDLIM5 /// NM_001011513 // PDLIM5 /// NM_001011515 // PDLIM5 /// NM_001011516 // PDLIM5 /// ENST00000380180 // PDLIM5 /// ENST00000318007 // PDLIM5 /// ENST00000317968 // PDLIM5	NR_024179 // chr4 // 100 // 4 // 4 // 0 /// NM_006457 // chr4 // 100 // 4 // 4 // 0 /// NM_001011513 // chr4 // 100 // 4 // 4 // 0 /// NM_001011515 // chr4 // 100 // 4 // 4 // 0 /// NM_001011516 // chr4 // 100 // 4 // 4 // 0 /// ENST00000380180 // chr4 // 100 // 4 // 4 // 0 /// ENST00000318007 // chr4 // 100 // 4 // 4 // 0 /// ENST00000317968 // chr4 // 100 // 4 // 4 // 0	core	main
172720	3221925	-0.579	5.05	6e-05	0.036846	25.51	6e-05	0.036846	NM_030767,BC055285	chr9:116143799-116143823	chr9	NC_000009.10	-	116143799	116143823	1	3221916	565067	730543	NM_030767 // AKNA /// BC055285 // AKNA /// ENST00000307564 // AKNA /// ENST00000374088 // AKNA /// ENST00000374074 // AKNA /// ENST00000394582 // AKNA /// ENST00000223791 // AKNA /// ENST00000374079 // AKNA /// ENST00000374075 // AKNA /// ENST00000320310 // AKNA	NM_030767 // chr9 // 100 // 1 // 1 // 0 /// BC055285 // chr9 // 100 // 1 // 1 // 0 /// ENST00000307564 // chr9 // 100 // 1 // 1 // 0 /// ENST00000374088 // chr9 // 100 // 1 // 1 // 0 /// ENST00000374074 // chr9 // 100 // 1 // 1 // 0 /// ENST00000394582 // chr9 // 100 // 1 // 1 // 0 /// ENST00000223791 // chr9 // 100 // 1 // 1 // 0 /// ENST00000374079 // chr9 // 100 // 1 // 1 // 0 /// ENST00000374…	core	main
136490	3188502	-0.582	6.67	0	0.002335	44.54	0	0.002335	NM_173689,AK123000	chr9:125173302-125173617	chr9	NC_000009.10	+	125173302	125173617	4	3188478	544487	703535	NM_173689 // CRB2 /// AK123000 // CRB2 /// ENST00000373631 // CRB2 /// ENST00000359999 // CRB2 /// ENST00000373629 // CRB2	NM_173689 // chr9 // 100 // 4 // 4 // 0 /// AK123000 // chr9 // 100 // 4 // 4 // 0 /// ENST00000373631 // chr9 // 100 // 4 // 4 // 0 /// ENST00000359999 // chr9 // 100 // 4 // 4 // 0 /// ENST00000373629 // chr9 // 100 // 4 // 4 // 0	core	main
164978	3723596	-0.588	6.71	0	0.002238	44.97	0	0.002238	AK057897,BC069230	chr17:41073547-41073604	chr17	NC_000017.9	+	41073547	41073604	4	3723572	873439	1140003	AK057897 // C17orf69 /// BC069230 // C17orf69	AK057897 // chr17 // 100 // 4 // 4 // 0 /// BC069230 // chr17 // 100 // 4 // 4 // 0	core	main
126571	3188492	-0.592	5.35	3e-05	0.022197	28.65	3e-05	0.022197	NM_173689,AK123000	chr9:125168094-125168212	chr9	NC_000009.10	+	125168094	125168212	4	3188478	544480	703525	NM_173689 // CRB2 /// AK123000 // CRB2 /// ENST00000373631 // CRB2 /// ENST00000359999 // CRB2	NM_173689 // chr9 // 100 // 4 // 4 // 0 /// AK123000 // chr9 // 100 // 4 // 4 // 0 /// ENST00000373631 // chr9 // 100 // 4 // 4 // 0 /// ENST00000359999 // chr9 // 100 // 4 // 4 // 0	core	main
121491	2522189	-0.593	6.6	0	0.002647	43.56	0	0.002647	NM_015535,NM_001100422,NM_001100423,NM_001100424,AY450394	chr2:201051281-201051421	chr2	NC_000002.10	+	201051281	201051421	4	2522094	127951	168834	NM_015535 // LOC26010 /// NM_001100422 // LOC26010 /// NM_001100423 // LOC26010 /// NM_001100424 // LOC26010 /// AY450394 // LOC26010 /// ENST00000358677 // LOC26010 /// ENST00000360760 // LOC26010	NM_015535 // chr2 // 100 // 4 // 4 // 0 /// NM_001100422 // chr2 // 100 // 4 // 4 // 0 /// NM_001100423 // chr2 // 100 // 4 // 4 // 0 /// NM_001100424 // chr2 // 100 // 4 // 4 // 0 /// AY450394 // chr2 // 75 // 3 // 4 // 0 /// ENST00000409718 // chr2 // 100 // 4 // 4 // 0 /// ENST00000409755 // chr2 // 100 // 4 // 4 // 0 /// ENST00000409385 // chr2 // 100 // 4 // 4 // 0 /// ENST00000409988 // chr…	core	main
164052	3950604	-0.608	5.61	2e-05	0.014952	31.51	2e-05	0.014952	NM_052839,BC101023	chr22:48951417-48951507	chr22	NC_000022.9	+	48951417	48951507	4	3950602	1010020	1326962	NM_052839 // PANX2 /// BC101023 // PANX2 /// ENST00000159647 // PANX2 /// ENST00000401643 // PANX2 /// ENST00000395842 // PANX2 /// ENST00000402472 // PANX2	NM_052839 // chr22 // 100 // 4 // 4 // 0 /// BC101023 // chr22 // 100 // 4 // 4 // 0 /// ENST00000159647 // chr22 // 100 // 4 // 4 // 0 /// ENST00000401643 // chr22 // 100 // 4 // 4 // 0 /// ENST00000395842 // chr22 // 100 // 4 // 4 // 0 /// ENST00000402472 // chr22 // 100 // 4 // 4 // 0	core	main
6842	3784314	-0.638	6.14	0	0.005769	37.76	0	0.005769	NM_001390,NM_032975,NM_032980,AL833285	chr18:30711691-30711719	chr18	NC_000018.8	+	30711691	30711719	4	3784208	910112	1190385	NM_001390 // DTNA /// NM_032975 // DTNA /// NM_032980 // DTNA /// AL833285 // DTNA /// ENST00000283365 // DTNA /// ENST00000399114 // DTNA /// ENST00000399119 // DTNA /// ENST00000399097 // DTNA /// ENST00000269192 // DTNA /// ENST00000399121 // DTNA /// ENST00000269190 // DTNA /// ENST00000399113 // DTNA	NM_001390 // chr18 // 100 // 4 // 4 // 0 /// NM_032975 // chr18 // 100 // 4 // 4 // 0 /// NM_032980 // chr18 // 100 // 4 // 4 // 0 /// AL833285 // chr18 // 100 // 4 // 4 // 0 /// ENST00000283365 // chr18 // 100 // 4 // 4 // 0 /// ENST00000399114 // chr18 // 100 // 4 // 4 // 0 /// ENST00000399119 // chr18 // 100 // 4 // 4 // 0 /// ENST00000399097 // chr18 // 100 // 4 // 4 // 0 /// ENST00000269192 …	core	main
153807	3355177	-0.641	5.4	3e-05	0.020852	29.2	3e-05	0.020852	BC010645	chr11:125778538-125778570	chr11	NC_000011.8	+	125778538	125778570	4	3355145	647759	839616	BC010645 // ST3GAL4	BC010645 // chr11 // 100 // 4 // 4 // 0	core	main
106271	3839586	-0.648	5.44	2e-05	0.019599	29.61	2e-05	0.019599	NM_005551,NM_001002231,AY429509	chr19:56073667-56073867	chr19	NC_000019.8	+	56073667	56073867	4	3839563	943903	1235791	NM_005551 // KLK2 /// NM_001002231 // KLK2 /// AY429509 // KLK2 /// ENST00000325321 // KLK2 /// ENST00000358049 // KLK2	NM_005551 // chr19 // 100 // 4 // 4 // 0 /// NM_001002231 // chr19 // 100 // 4 // 4 // 0 /// AY429509 // chr19 // 100 // 4 // 4 // 0 /// ENST00000325321 // chr19 // 100 // 4 // 4 // 0 /// ENST00000358049 // chr19 // 100 // 4 // 4 // 0	core	main
110143	3513820	-0.677	5.98	1e-05	0.007693	35.8	1e-05	0.007693	NM_018191,AF334406	chr13:49032079-49032173	chr13	NC_000013.9	-	49032079	49032173	4	3513794	745508	968719	NM_018191 // RCBTB1 /// AF334406 // RCBTB1 /// ENST00000258646 // RCBTB1 /// ENST00000378302 // RCBTB1	NM_018191 // chr13 // 100 // 4 // 4 // 0 /// AF334406 // chr13 // 100 // 4 // 4 // 0 /// ENST00000258646 // chr13 // 100 // 4 // 4 // 0 /// ENST00000378302 // chr13 // 100 // 4 // 4 // 0	core	main
65474	3895080	-0.683	5.37	3e-05	0.022197	28.81	3e-05	0.022197	NM_006899,NM_174856,BC001960	chr20:2587409-2587480	chr20	NC_000020.9	-	2587409	2587480	4	3895075	976308	1281931	NM_006899 // IDH3B /// NM_174856 // IDH3B /// BC001960 // IDH3B /// ENST00000380843 // IDH3B	NM_006899 // chr20 // 100 // 4 // 4 // 0 /// NM_174856 // chr20 // 100 // 4 // 4 // 0 /// BC001960 // chr20 // 100 // 4 // 4 // 0 /// ENST00000380843 // chr20 // 100 // 4 // 4 // 0	core	main
45838	3514826	-0.687	5.05	6e-05	0.036922	25.47	6e-05	0.036922	NM_199289,BC063885	chr13:51558457-51558489	chr13	NC_000013.9	-	51558457	51558489	4	3514804	746166	969551	NM_199289 // NEK5 /// BC063885 // NEK5 /// ENST00000355568 // NEK5	NM_199289 // chr13 // 100 // 4 // 4 // 0 /// BC063885 // chr13 // 100 // 4 // 4 // 0 /// ENST00000355568 // chr13 // 100 // 4 // 4 // 0	core	main
77215	2324093	-0.707	6.3	0	0.004449	39.66	0	0.004449	NM_001785,BC048284	chr1:20817532-20817604	chr1	NC_000001.9	+	20817532	20817604	4	2324084	5548	7532	NM_001785 // CDA /// BC048284 // CDA /// ENST00000375071 // CDA	NM_001785 // chr1 // 100 // 4 // 4 // 0 /// BC048284 // chr1 // 100 // 4 // 4 // 0 /// ENST00000375071 // chr1 // 100 // 4 // 4 // 0	core	main
149360	2331508	-0.715	5.98	1e-05	0.007693	35.8	1e-05	0.007693	AY527403,AK023285	chr1:39719185-39719252	chr1	NC_000001.9	+	39719185	39719252	4	2331505	10016	13553	AK023285 // MACF1 /// ENST00000335924 // MACF1 /// ENST00000372915 // MACF1	AY527403 // chr1 // 100 // 4 // 4 // 0 /// AK023285 // chr1 // 100 // 4 // 4 // 0 /// ENST00000335924 // chr1 // 100 // 4 // 4 // 0 /// ENST00000372915 // chr1 // 100 // 4 // 4 // 0	core	main
58170	2725137	-0.716	5.68	1e-05	0.013307	32.25	1e-05	0.013307	BC068200	chr4:41316927-41317058	chr4	NC_000004.10	+	41316927	41317058	4	2725061	255490	332379	BC068200 // LIMCH1	BC068200 // chr4 // 100 // 4 // 4 // 0	core	main
173249	3580536	-0.745	5.7	1e-05	0.012973	32.53	1e-05	0.012973	NM_006035,BC155541	chr14:102490313-102490349	chr14	NC_000014.7	-	102490313	102490349	4	3580498	786570	1022359	NM_006035 // CDC42BPB /// BC155541 // CDC42BPB /// ENST00000361246 // CDC42BPB	NM_006035 // chr14 // 100 // 4 // 4 // 0 /// BC155541 // chr14 // 100 // 4 // 4 // 0 /// ENST00000361246 // chr14 // 100 // 4 // 4 // 0	core	main
165650	3137561	-0.761	6.34	0	0.004142	40.19	0	0.004142	NM_004318,U03109	chr8:62628145-62628173	chr8	NC_000008.9	-	62628145	62628173	4	3137530	512733	662919	NM_004318 // ASPH /// U03109 // ASPH /// ENST00000379454 // ASPH	NM_004318 // chr8 // 100 // 4 // 4 // 0 /// U03109 // chr8 // 100 // 4 // 4 // 0 /// ENST00000379454 // chr8 // 100 // 4 // 4 // 0	core	main
107046	2958282	-0.795	5.16	4e-05	0.030521	26.6	4e-05	0.030521	NM_030820,AF414088	chr6:56139670-56139739	chr6	NC_000006.10	-	56139670	56139739	4	2958232	400677	518628	NM_030820 // COL21A1 /// AF414088 // COL21A1 /// ENST00000370817 // COL21A1 /// ENST00000244728 // COL21A1 /// ENST00000370819 // COL21A1 /// ENST00000370811 // COL21A1	NM_030820 // chr6 // 100 // 4 // 4 // 0 /// AF414088 // chr6 // 100 // 4 // 4 // 0 /// ENST00000370817 // chr6 // 100 // 4 // 4 // 0 /// ENST00000244728 // chr6 // 100 // 4 // 4 // 0 /// ENST00000370819 // chr6 // 100 // 4 // 4 // 0 /// ENST00000370811 // chr6 // 100 // 4 // 4 // 0	core	main
45512	3839569	-0.809	5.4	3e-05	0.020852	29.18	3e-05	0.020852	AF336106	chr19:56068978-56069417	chr19	NC_000019.8	+	56068978	56069417	4	3839563	943896	1235774	AF336106 // KLK2	AF336106 // chr19 // 100 // 3 // 2 // 0	core	main
173859	2612405	-0.817	4.91	8e-05	0.046071	24.12	8e-05	0.046071	NM_000060,AK294301	chr3:15618362-15618402	chr3	NC_000003.10	+	15618362	15618402	4	2612401	184881	241929	NM_000060 // BTD /// AK294301 // BTD /// ENST00000303498 // BTD /// ENST00000383778 // BTD	NM_000060 // chr3 // 100 // 4 // 4 // 0 /// AK294301 // chr3 // 100 // 4 // 4 // 0 /// ENST00000303498 // chr3 // 100 // 4 // 4 // 0 /// ENST00000383778 // chr3 // 100 // 4 // 4 // 0	core	main
164814	2809401	-0.821	5.22	4e-05	0.027759	27.21	4e-05	0.027759	NM_006350,NM_013409,BC004107	chr5:52812379-52812462	chr5	NC_000005.8	+	52812379	52812462	4	2809399	308530	399108	NM_006350 // FST /// NM_013409 // FST /// BC004107 // FST /// ENST00000256759 // FST /// ENST00000396947 // FST	NM_006350 // chr5 // 100 // 4 // 4 // 0 /// NM_013409 // chr5 // 100 // 4 // 4 // 0 /// BC004107 // chr5 // 100 // 4 // 4 // 0 /// ENST00000256759 // chr5 // 100 // 4 // 4 // 0 /// ENST00000396947 // chr5 // 100 // 4 // 4 // 0	core	main
88236	3462841	-0.854	5.36	3e-05	0.022197	28.75	3e-05	0.022197	NM_007350,BC110820	chr12:74711490-74711718	chr12	NC_000012.10	-	74711490	74711718	4	3462816	713425	927449	NM_007350 // PHLDA1 /// BC110820 // PHLDA1 /// ENST00000266671 // PHLDA1	NM_007350 // chr12 // 100 // 4 // 4 // 0 /// BC110820 // chr12 // 100 // 1 // 1 // 0 /// ENST00000266671 // chr12 // 100 // 4 // 4 // 0	core	main
11374	3695729	-0.864	6.39	0	0.003856	40.79	0	0.003856	NM_001138,NM_007316,U88063	chr16:66074094-66074192	chr16	NC_000016.8	-	66074094	66074192	4	3695726	856809	1117171	NM_001138 // AGRP /// NM_007316 // AGRP /// U88063 // AGRP /// ENST00000393941 // AGRP /// ENST00000290953 // AGRP	NM_001138 // chr16 // 100 // 4 // 4 // 0 /// NM_007316 // chr16 // 100 // 4 // 4 // 0 /// U88063 // chr16 // 100 // 4 // 4 // 0 /// ENST00000393941 // chr16 // 100 // 4 // 4 // 0 /// ENST00000290953 // chr16 // 100 // 4 // 4 // 0	core	main
77847	3771363	-0.886	8.74	0	9.2e-05	76.37	0	9.2e-05	BC018466	chr17:71598009-71598073	chr17	NC_000017.9	-	71598009	71598073	4	3771336	902210	1179683	BC018466 // EXOC7 /// ENST00000335146 // EXOC7 /// ENST00000405575 // EXOC7	BC018466 // chr17 // 100 // 4 // 4 // 0 /// ENST00000335146 // chr17 // 100 // 4 // 4 // 0 /// ENST00000405575 // chr17 // 100 // 4 // 4 // 0	core	main
70962	2648175	-0.886	7.79	0	0.000368	60.76	0	0.000368	BC050535	chr3:153535655-153535707	chr3	NC_000003.10	+	153535655	153535707	4	2648141	207244	270456	BC050535 // MBNL1	BC050535 // chr3 // 100 // 4 // 4 // 0	core	main
82938	2725150	-0.886	7.17	0	0.001096	51.44	0	0.001096		chr4:41326364-41326499	chr4	NC_000004.10	+	41326364	41326499	4	2725061	255498	332392	ENST00000313875 // LIMCH1	ENST00000313875 // chr4 // 100 // 4 // 4 // 0	core	main
33222	2908196	-0.895	6.62	0	0.002583	43.81	0	0.002583	NM_001025366,NM_003376,NM_001025367,AB209485	chr6:43856473-43856498	chr6	NC_000006.10	+	43856473	43856498	2	2908179	369565	478290	NM_001025366 // VEGFA /// NM_003376 // VEGFA /// NM_001025367 // VEGFA /// AB209485 // VEGFA /// ENST00000372055 // VEGFA /// ENST00000324450 // VEGFA	NM_001025366 // chr6 // 100 // 2 // 2 // 0 /// NM_003376 // chr6 // 100 // 2 // 2 // 0 /// NM_001025367 // chr6 // 100 // 2 // 2 // 0 /// AB209485 // chr6 // 100 // 2 // 2 // 0 /// ENST00000372055 // chr6 // 100 // 2 // 2 // 0 /// ENST00000324450 // chr6 // 100 // 2 // 2 // 0	core	main
1152	2648200	-0.903	8.22	0	0.000195	67.5	0	0.000195	NM_207296	chr3:153658629-153658654	chr3	NC_000003.10	+	153658629	153658654	2	2648141	207258	270481	NM_207296 // MBNL1 /// ENST00000324196 // MBNL1	NM_207296 // chr3 // 100 // 2 // 2 // 0 /// ENST00000324196 // chr3 // 100 // 2 // 2 // 0	core	main
97308	3802632	-0.904	6.73	0	0.002163	45.3	0	0.002163	NM_001792,BC036470	chr18:23826662-23826763	chr18	NC_000018.8	-	23826662	23826763	4	3802602	921812	1205137	NM_001792 // CDH2 /// BC036470 // CDH2 /// ENST00000269141 // CDH2 /// ENST00000399380 // CDH2	NM_001792 // chr18 // 100 // 4 // 4 // 0 /// BC036470 // chr18 // 100 // 4 // 4 // 0 /// ENST00000269141 // chr18 // 100 // 4 // 4 // 0 /// ENST00000399380 // chr18 // 100 // 4 // 4 // 0	core	main
59144	3839574	-0.911	5.46	2e-05	0.018992	29.78	2e-05	0.018992	NM_005551,NM_001002231,AY429509	chr19:56071548-56071591	chr19	NC_000019.8	+	56071548	56071591	4	3839563	943897	1235779	NM_005551 // KLK2 /// NM_001002231 // KLK2 /// AY429509 // KLK2 /// ENST00000325321 // KLK2 /// ENST00000391810 // KLK2 /// ENST00000358049 // KLK2	NM_005551 // chr19 // 100 // 4 // 4 // 0 /// NM_001002231 // chr19 // 100 // 4 // 4 // 0 /// AY429509 // chr19 // 100 // 4 // 4 // 0 /// ENST00000325321 // chr19 // 100 // 4 // 4 // 0 /// ENST00000391810 // chr19 // 100 // 4 // 4 // 0 /// ENST00000358049 // chr19 // 100 // 4 // 4 // 0	core	main
55529	3839567	-0.935	5.81	1e-05	0.0104	33.78	1e-05	0.0104	NM_005551,NM_001002231,AY429509	chr19:56068546-56068580	chr19	NC_000019.8	+	56068546	56068580	4	3839563	943896	1235772	NM_005551 // KLK2 /// NM_001002231 // KLK2 /// AY429509 // KLK2 /// ENST00000325321 // KLK2 /// ENST00000391810 // KLK2 /// ENST00000358049 // KLK2	NM_005551 // chr19 // 100 // 4 // 4 // 0 /// NM_001002231 // chr19 // 100 // 4 // 4 // 0 /// AY429509 // chr19 // 100 // 4 // 4 // 0 /// ENST00000325321 // chr19 // 100 // 4 // 4 // 0 /// ENST00000391810 // chr19 // 100 // 4 // 4 // 0 /// ENST00000358049 // chr19 // 100 // 4 // 4 // 0	core	main
97748	3307988	-0.937	7.34	0	0.000839	53.82	0	0.000839	NM_001003408,NM_006720	chr10:116235047-116235129	chr10	NC_000010.9	-	116235047	116235129	4	3307939	619031	800755	NM_001003408 // ABLIM1 /// NM_006720 // ABLIM1 /// ENST00000369253 // ABLIM1 /// ENST00000369266 // ABLIM1 /// ENST00000369260 // ABLIM1 /// ENST00000369267 // ABLIM1 /// ENST00000369262 // ABLIM1 /// ENST00000392952 // ABLIM1 /// ENST00000277895 // ABLIM1	NM_001003408 // chr10 // 100 // 4 // 4 // 0 /// NM_006720 // chr10 // 100 // 4 // 4 // 0 /// ENST00000369253 // chr10 // 100 // 4 // 4 // 0 /// ENST00000369266 // chr10 // 100 // 4 // 4 // 0 /// ENST00000369260 // chr10 // 100 // 4 // 4 // 0 /// ENST00000369267 // chr10 // 100 // 4 // 4 // 0 /// ENST00000369262 // chr10 // 100 // 4 // 4 // 0 /// ENST00000392952 // chr10 // 100 // 4 // 4 // 0 /// …	core	main
13456	3542957	-0.944	6.27	0	0.004645	39.29	0	0.004645	NM_015556	chr14:71241195-71241253	chr14	NC_000014.7	+	71241195	71241253	4	3542847	763456	991913	NM_015556 // SIPA1L1 /// ENST00000358550 // SIPA1L1	NM_015556 // chr14 // 100 // 4 // 4 // 0 /// ENST00000358550 // chr14 // 100 // 4 // 4 // 0	core	main
117834	2809403	-0.951	7.88	0	0.000323	62.11	0	0.000323	NM_006350,NM_013409,BC004107	chr5:52814493-52814637	chr5	NC_000005.8	+	52814493	52814637	4	2809399	308531	399110	NM_006350 // FST /// NM_013409 // FST /// BC004107 // FST /// ENST00000256759 // FST /// ENST00000396947 // FST	NM_006350 // chr5 // 100 // 4 // 4 // 0 /// NM_013409 // chr5 // 100 // 4 // 4 // 0 /// BC004107 // chr5 // 100 // 4 // 4 // 0 /// ENST00000256759 // chr5 // 100 // 4 // 4 // 0 /// ENST00000396947 // chr5 // 100 // 4 // 4 // 0	core	main
138536	3672385	-0.982	8.24	0	0.00019	67.87	0	0.00019	NM_014615	chr16:84225051-84225224	chr16	NC_000016.8	+	84225051	84225224	4	3672368	842842	1098088	NM_014615 // KIAA0182 /// ENST00000253458 // KIAA0182	NM_014615 // chr16 // 100 // 4 // 4 // 0 /// ENST00000253458 // chr16 // 100 // 4 // 4 // 0	core	main
39449	2992363	-0.986	4.97	7e-05	0.042282	24.72	7e-05	0.042282	NM_003777	chr7:21822646-21822735	chr7	NC_000007.12	+	21822646	21822735	4	2992243	421948	545895	NM_003777 // DNAH11 /// ENST00000328843 // DNAH11	NM_003777 // chr7 // 100 // 4 // 4 // 0 /// ENST00000409508 // chr7 // 100 // 4 // 4 // 0 /// ENST00000328843 // chr7 // 100 // 4 // 4 // 0	core	main
23766	3723722	-1.005	6.18	0	0.005398	38.2	0	0.005398	NM_016835,NM_001123066	chr17:41416663-41416769	chr17	NC_000017.9	+	41416663	41416769	4	3723687	873519	1140112	NM_016835 // MAPT /// NM_001123066 // MAPT /// ENST00000262410 // MAPT /// ENST00000344290 // MAPT	NM_016835 // chr17 // 100 // 4 // 4 // 0 /// NM_001123066 // chr17 // 100 // 4 // 4 // 0 /// ENST00000262410 // chr17 // 100 // 4 // 4 // 0 /// ENST00000344290 // chr17 // 100 // 4 // 4 // 0	core	main
71196	2725144	-1.01	9.11	0	5.7e-05	82.98	0	5.7e-05		chr4:41323514-41323757	chr4	NC_000004.10	+	41323514	41323757	4	2725061	255496	332386	ENST00000313875 // LIMCH1	ENST00000313875 // chr4 // 100 // 4 // 4 // 0	core	main
137736	3219870	-1.017	5.02	6e-05	0.039055	25.19	6e-05	0.039055	NM_018424,NM_019114,AF153416	chr9:111122243-111122338	chr9	NC_000009.10	-	111122243	111122338	4	3219788	563818	728912	NM_018424 // EPB41L4B /// NM_019114 // EPB41L4B /// AF153416 // EPB41L4B /// ENST00000374566 // EPB41L4B /// ENST00000374557 // EPB41L4B /// ENST00000262536 // EPB41L4B	NM_018424 // chr9 // 100 // 4 // 4 // 0 /// NM_019114 // chr9 // 100 // 4 // 4 // 0 /// AF153416 // chr9 // 100 // 4 // 4 // 0 /// ENST00000374566 // chr9 // 100 // 4 // 4 // 0 /// ENST00000374557 // chr9 // 100 // 4 // 4 // 0 /// ENST00000262536 // chr9 // 100 // 4 // 4 // 0	core	main
146431	3839570	-1.028	5.27	4e-05	0.025604	27.72	4e-05	0.025604	NM_005551,NM_001002231,AY429509	chr19:56069800-56069948	chr19	NC_000019.8	+	56069800	56069948	4	3839563	943896	1235775	NM_005551 // KLK2 /// NM_001002231 // KLK2 /// AY429509 // KLK2 /// ENST00000325321 // KLK2 /// ENST00000358049 // KLK2	NM_005551 // chr19 // 100 // 4 // 4 // 0 /// NM_001002231 // chr19 // 100 // 4 // 4 // 0 /// AY429509 // chr19 // 100 // 4 // 4 // 0 /// ENST00000325321 // chr19 // 100 // 4 // 4 // 0 /// ENST00000358049 // chr19 // 100 // 4 // 4 // 0	core	main
138629	2383125	-1.031	8.26	0	0.000186	68.22	0	0.000186	NM_031944,AF211891	chr1:224480082-224480121	chr1	NC_000001.9	+	224480082	224480121	4	2383118	41885	56010	NM_031944 // MIXL1 /// AF211891 // MIXL1 /// ENST00000366810 // MIXL1	NM_031944 // chr1 // 100 // 4 // 4 // 0 /// AF211891 // chr1 // 100 // 4 // 4 // 0 /// ENST00000366810 // chr1 // 100 // 4 // 4 // 0	core	main
124610	2725153	-1.051	7.7	0	0.000435	59.27	0	0.000435		chr4:41329524-41329599	chr4	NC_000004.10	+	41329524	41329599	4	2725061	255500	332395	ENST00000313875 // LIMCH1	ENST00000313875 // chr4 // 100 // 4 // 4 // 0	core	main
114128	2829547	-1.06	9.12	0	5.7e-05	83.11	0	5.7e-05	NM_001135586,NM_152409,BC053677	chr5:134218764-134218903	chr5	NC_000005.8	+	134218764	134218903	4	2829542	321314	415142	NM_001135586 // C5orf24 /// NM_152409 // C5orf24 /// BC053677 // C5orf24 /// ENST00000394976 // C5orf24 /// ENST00000338051 // C5orf24	NM_001135586 // chr5 // 100 // 4 // 4 // 0 /// NM_152409 // chr5 // 100 // 4 // 4 // 0 /// BC053677 // chr5 // 100 // 4 // 4 // 0 /// ENST00000394976 // chr5 // 100 // 4 // 4 // 0 /// ENST00000338051 // chr5 // 100 // 4 // 4 // 0	core	main
79842	3866012	-1.067	5.1	5e-05	0.033441	26.01	5e-05	0.033441	NM_018215,NM_001103149,BC032508	chr19:51663591-51663620	chr19	NC_000019.8	-	51663591	51663620	3	3865998	958909	1257926	NM_018215 // PNMAL1 /// NM_001103149 // PNMAL1 /// BC032508 // PNMAL1 /// ENST00000313683 // PNMAL1	NM_018215 // chr19 // 100 // 3 // 3 // 0 /// NM_001103149 // chr19 // 100 // 3 // 3 // 0 /// BC032508 // chr19 // 100 // 3 // 3 // 0 /// ENST00000313683 // chr19 // 100 // 3 // 3 // 0	core	main
124934	3137639	-1.075	6.76	0	0.002053	45.74	0	0.002053		chr8:62751254-62751400	chr8	NC_000008.9	-	62751254	62751400	4	3137530	512791	662997	ENST00000379449 // ASPH	ENST00000379449 // chr8 // 100 // 4 // 4 // 0	core	main
100637	3781005	-1.077	4.95	7e-05	0.043748	24.47	7e-05	0.043748	BC125017	chr18:17237833-17237936	chr18	NC_000018.8	+	17237833	17237936	4	3780981	908042	1187754	BC125017 // KIAA1772 /// ENST00000404449 // KIAA1772 /// ENST00000400483 // KIAA1772	BC125017 // chr18 // 100 // 4 // 4 // 0 /// ENST00000404449 // chr18 // 100 // 4 // 4 // 0 /// ENST00000400483 // chr18 // 100 // 4 // 4 // 0	core	main
50972	2450829	-1.103	8.73	0	9.2e-05	76.26	0	9.2e-05		chr1:199645770-199645982	chr1	NC_000001.9	-	199645770	199645982	4	2450823	82949	110808	ENST00000367312 // TNNI1	ENST00000367312 // chr1 // 100 // 4 // 4 // 0	core	main
95578	2725151	-1.107	7.3	0	0.00089	53.23	0	0.00089		chr4:41327973-41328095	chr4	NC_000004.10	+	41327973	41328095	4	2725061	255499	332393	ENST00000313875 // LIMCH1	ENST00000313875 // chr4 // 100 // 4 // 4 // 0	core	main
177685	3683927	-1.126	5.78	1e-05	0.011167	33.38	1e-05	0.011167	NM_017539,AF494040	chr16:20956625-20956792	chr16	NC_000016.8	-	20956625	20956792	4	3683879	849749	1107690	NM_017539 // DNAH3 /// AF494040 // DNAH3 /// ENST00000261383 // DNAH3	NM_017539 // chr16 // 100 // 4 // 4 // 0 /// AF494040 // chr16 // 100 // 4 // 4 // 0 /// ENST00000261383 // chr16 // 100 // 4 // 4 // 0	core	main
9006	2780003	-1.14	6.88	0	0.001713	47.32	0	0.001713	NM_181892	chr4:103939198-103939225	chr4	NC_000004.10	-	103939198	103939225	4	2779992	289812	375908	NM_181892 // UBE2D3 /// ENST00000343106 // UBE2D3 /// ENST00000394798 // UBE2D3	NM_181892 // chr4 // 100 // 4 // 4 // 0 /// ENST00000343106 // chr4 // 100 // 4 // 4 // 0 /// ENST00000394798 // chr4 // 100 // 4 // 4 // 0	core	main
38850	2725157	-1.146	8.72	0	9.2e-05	76.11	0	9.2e-05		chr4:41330330-41330572	chr4	NC_000004.10	+	41330330	41330572	4	2725061	255502	332399	ENST00000313875 // LIMCH1	ENST00000313875 // chr4 // 100 // 4 // 4 // 0	core	main
22473	2725152	-1.147	12.32	0	1e-06	151.84	0	1e-06		chr4:41328201-41328251	chr4	NC_000004.10	+	41328201	41328251	4	2725061	255499	332394	ENST00000313875 // LIMCH1	ENST00000313875 // chr4 // 100 // 4 // 4 // 0	core	main
117519	2530549	-1.159	7.44	0	0.000701	55.39	0	0.000701	NM_020194,AF246239	chr2:227902573-227902698	chr2	NC_000002.10	+	227902573	227902698	4	2530539	133115	175640	NM_020194 // MFF /// AF246239 // MFF /// ENST00000353339 // MFF /// ENST00000392059 // MFF	NM_020194 // chr2 // 100 // 4 // 4 // 0 /// AF246239 // chr2 // 100 // 4 // 4 // 0 /// ENST00000409616 // chr2 // 100 // 4 // 4 // 0 /// ENST00000353339 // chr2 // 100 // 4 // 4 // 0 /// ENST00000392059 // chr2 // 100 // 4 // 4 // 0	core	main
18215	3137654	-1.161	5	6e-05	0.040076	25.04	6e-05	0.040076	NM_004318,U03109	chr8:62789506-62789569	chr8	NC_000008.9	-	62789506	62789569	4	3137530	512803	663012	NM_004318 // ASPH /// U03109 // ASPH /// ENST00000379451 // ASPH /// ENST00000379449 // ASPH /// ENST00000389213 // ASPH /// ENST00000379454 // ASPH	NM_004318 // chr8 // 33 // 1 // 3 // 0 /// U03109 // chr8 // 33 // 1 // 3 // 0 /// ENST00000379451 // chr8 // 100 // 4 // 4 // 0 /// ENST00000379449 // chr8 // 100 // 4 // 4 // 0 /// ENST00000389213 // chr8 // 100 // 4 // 4 // 0 /// ENST00000379454 // chr8 // 100 // 3 // 3 // 0	core	main
2696	3922937	-1.162	8.27	0	0.000183	68.47	0	0.000183	NM_021075,AK056041	chr21:43196474-43196846	chr21	NC_000021.7	+	43196474	43196846	4	3922921	993361	1304340	NM_021075 // NDUFV3 /// AK056041 // NDUFV3 /// ENST00000354250 // NDUFV3	NM_021075 // chr21 // 100 // 4 // 4 // 0 /// AK056041 // chr21 // 100 // 4 // 4 // 0 /// ENST00000354250 // chr21 // 100 // 4 // 4 // 0	core	main
3979	2958278	-1.163	6.11	1e-05	0.006104	37.34	1e-05	0.006104	NM_030820,AF414088	chr6:56114695-56114731	chr6	NC_000006.10	-	56114695	56114731	4	2958232	400673	518624	NM_030820 // COL21A1 /// AF414088 // COL21A1 /// ENST00000370817 // COL21A1 /// ENST00000244728 // COL21A1 /// ENST00000370819 // COL21A1 /// ENST00000370811 // COL21A1	NM_030820 // chr6 // 100 // 4 // 4 // 0 /// AF414088 // chr6 // 100 // 4 // 4 // 0 /// ENST00000370817 // chr6 // 100 // 4 // 4 // 0 /// ENST00000244728 // chr6 // 100 // 4 // 4 // 0 /// ENST00000370819 // chr6 // 100 // 4 // 4 // 0 /// ENST00000370811 // chr6 // 100 // 4 // 4 // 0	core	main
95696	3802627	-1.187	5.11	5e-05	0.033148	26.07	5e-05	0.033148	NM_001792,BC036470	chr18:23818989-23819154	chr18	NC_000018.8	-	23818989	23819154	4	3802602	921808	1205132	NM_001792 // CDH2 /// BC036470 // CDH2 /// ENST00000269141 // CDH2 /// ENST00000399380 // CDH2	NM_001792 // chr18 // 100 // 4 // 4 // 0 /// BC036470 // chr18 // 100 // 4 // 4 // 0 /// ENST00000269141 // chr18 // 100 // 4 // 4 // 0 /// ENST00000399380 // chr18 // 100 // 4 // 4 // 0	core	main
18961	2648174	-1.194	6.21	0	0.005198	38.53	0	0.005198	BC050535	chr3:153535616-153535645	chr3	NC_000003.10	+	153535616	153535645	4	2648141	207244	270455	BC050535 // MBNL1	BC050535 // chr3 // 100 // 4 // 4 // 0	core	main
84872	3984636	-1.21	6.29	0	0.00447	39.59	0	0.00447	NM_021637,BC078658	chrX:100220659-100220742	chrX	NC_000023.9	+	100220659	100220742	4	3984633	1030547	1354427	NM_021637 // TMEM35 /// BC078658 // TMEM35 /// ENST00000372930 // TMEM35	NM_021637 // chrX // 100 // 4 // 4 // 0 /// BC078658 // chrX // 100 // 4 // 4 // 0 /// ENST00000372930 // chrX // 100 // 4 // 4 // 0	core	main
143794	2725138	-1.211	7.66	0	0.000466	58.62	0	0.000466		chr4:41317250-41317463	chr4	NC_000004.10	+	41317250	41317463	4	2725061	255491	332380	ENST00000313875 // LIMCH1	ENST00000313875 // chr4 // 100 // 4 // 4 // 0	core	main
77503	2550970	-1.221	4.93	8e-05	0.0448	24.32	8e-05	0.0448	NM_006036,NM_001042386,NM_001042385,DQ023504	chr2:44402517-44402543	chr2	NC_000002.10	-	44402517	44402543	3	2550959	146031	192207	NM_006036 // PREPL /// NM_001042386 // PREPL /// NM_001042385 // PREPL /// DQ023504 // PREPL /// ENST00000260648 // PREPL /// ENST00000378520 // PREPL /// ENST00000378511 // PREPL	NM_006036 // chr2 // 100 // 3 // 3 // 0 /// NM_001042386 // chr2 // 100 // 3 // 3 // 0 /// NM_001042385 // chr2 // 100 // 3 // 3 // 0 /// DQ023504 // chr2 // 100 // 3 // 3 // 0 /// ENST00000409411 // chr2 // 100 // 3 // 3 // 0 /// ENST00000409957 // chr2 // 100 // 3 // 3 // 0 /// ENST00000409936 // chr2 // 100 // 3 // 3 // 0 /// ENST00000409272 // chr2 // 100 // 3 // 3 // 0 /// ENST00000410081 //…	core	main
155079	3922938	-1.261	6.42	0	0.003683	41.19	0	0.003683	NM_021075,AK056041	chr21:43197078-43197364	chr21	NC_000021.7	+	43197078	43197364	4	3922921	993361	1304341	NM_021075 // NDUFV3 /// AK056041 // NDUFV3 /// ENST00000354250 // NDUFV3	NM_021075 // chr21 // 100 // 4 // 4 // 0 /// AK056041 // chr21 // 100 // 4 // 4 // 0 /// ENST00000354250 // chr21 // 100 // 4 // 4 // 0	core	main
113968	3745470	-1.272	4.96	7e-05	0.043209	24.59	7e-05	0.043209	NM_002470	chr17:10489749-10489886	chr17	NC_000017.9	-	10489749	10489886	4	3745429	886703	1158239	NM_002470 // MYH3 /// ENST00000226209 // MYH3	NM_002470 // chr17 // 100 // 4 // 4 // 0 /// ENST00000226209 // chr17 // 100 // 4 // 4 // 0	core	main
69244	2992314	-1.276	5.21	4e-05	0.028269	27.09	4e-05	0.028269	NM_003777	chr7:21711628-21711666	chr7	NC_000007.12	+	21711628	21711666	4	2992243	421912	545846	NM_003777 // DNAH11 /// ENST00000328843 // DNAH11	NM_003777 // chr7 // 100 // 4 // 4 // 0 /// ENST00000409508 // chr7 // 100 // 4 // 4 // 0 /// ENST00000328843 // chr7 // 100 // 4 // 4 // 0	core	main
41105	2992309	-1.298	5.52	2e-05	0.017003	30.52	2e-05	0.017003	NM_003777	chr7:21708859-21708943	chr7	NC_000007.12	+	21708859	21708943	4	2992243	421909	545841	NM_003777 // DNAH11 /// ENST00000328843 // DNAH11	NM_003777 // chr7 // 100 // 4 // 4 // 0 /// ENST00000409508 // chr7 // 100 // 4 // 4 // 0 /// ENST00000328843 // chr7 // 100 // 4 // 4 // 0	core	main
5952	2339748	-1.304	5.05	6e-05	0.036854	25.49	6e-05	0.036854	NM_032437,AK292220	chr1:63770113-63770162	chr1	NC_000001.9	+	63770113	63770162	4	2339740	15138	20390	NM_032437 // EFCAB7 /// AK292220 // EFCAB7 /// ENST00000371088 // EFCAB7	NM_032437 // chr1 // 100 // 4 // 4 // 0 /// AK292220 // chr1 // 100 // 4 // 4 // 0 /// ENST00000371088 // chr1 // 100 // 4 // 4 // 0	core	main
128571	3252129	-1.312	8.05	0	0.000251	64.88	0	0.000251	NM_014000	chr10:75541762-75541871	chr10	NC_000010.9	+	75541762	75541871	4	3252071	583870	755303	NM_014000 // VCL /// ENST00000211998 // VCL	NM_014000 // chr10 // 100 // 4 // 4 // 0 /// ENST00000211998 // chr10 // 100 // 4 // 4 // 0	core	main
4712	2764224	-1.322	5.31	3e-05	0.023806	28.21	3e-05	0.023806	NM_015187,BC060867	chr4:25378470-25378550	chr4	NC_000004.10	-	25378470	25378550	4	2764192	279994	363508	NM_015187 // KIAA0746 /// BC060867 // KIAA0746 /// ENST00000264868 // KIAA0746 /// ENST00000264868 // SERINC2 /// ENST00000399878 // KIAA0746 /// ENST00000399878 // SERINC2	NM_015187 // chr4 // 100 // 4 // 4 // 0 /// BC060867 // chr4 // 100 // 4 // 4 // 0 /// ENST00000264868 // chr4 // 100 // 4 // 4 // 0 /// ENST00000399878 // chr4 // 100 // 4 // 4 // 0	core	main
148669	2912722	-1.374	5.57	2e-05	0.015806	31.02	2e-05	0.015806	NM_001858,BC113362	chr6:70918019-70918045	chr6	NC_000006.10	+	70918019	70918045	3	2912649	372338	481790	NM_001858 // COL19A1 /// BC113362 // COL19A1 /// ENST00000393333 // COL19A1 /// ENST00000393344 // COL19A1 /// ENST00000322773 // COL19A1	NM_001858 // chr6 // 100 // 3 // 3 // 0 /// BC113362 // chr6 // 100 // 3 // 3 // 0 /// ENST00000393333 // chr6 // 100 // 3 // 3 // 0 /// ENST00000393344 // chr6 // 100 // 3 // 3 // 0 /// ENST00000322773 // chr6 // 100 // 3 // 3 // 0	core	main
124616	2992367	-1.427	5.16	5e-05	0.03053	26.58	5e-05	0.03053	NM_003777	chr7:21858648-21858773	chr7	NC_000007.12	+	21858648	21858773	4	2992243	421952	545899	NM_003777 // DNAH11 /// ENST00000328843 // DNAH11	NM_003777 // chr7 // 100 // 4 // 4 // 0 /// ENST00000409508 // chr7 // 100 // 4 // 4 // 0 /// ENST00000328843 // chr7 // 100 // 4 // 4 // 0	core	main
50979	2992311	-1.44	4.91	8e-05	0.046071	24.12	8e-05	0.046071	NM_003777	chr7:21710592-21710674	chr7	NC_000007.12	+	21710592	21710674	4	2992243	421911	545843	NM_003777 // DNAH11 /// ENST00000328843 // DNAH11	NM_003777 // chr7 // 100 // 4 // 4 // 0 /// ENST00000409508 // chr7 // 100 // 4 // 4 // 0 /// ENST00000328843 // chr7 // 100 // 4 // 4 // 0	core	main
23003	2725148	-1.475	13.75	0	0	189.03	0	0		chr4:41326280-41326311	chr4	NC_000004.10	+	41326280	41326311	4	2725061	255498	332390	ENST00000313875 // LIMCH1	ENST00000313875 // chr4 // 100 // 4 // 4 // 0	core	main
49040	2421031	-1.521	4.96	7e-05	0.043262	24.55	7e-05	0.043262	NM_152890,AY244357	chr1:86085944-86086036	chr1	NC_000001.9	-	86085944	86086036	4	2421000	65072	86858	NM_152890 // COL24A1 /// AY244357 // COL24A1 /// ENST00000370571 // COL24A1	NM_152890 // chr1 // 100 // 4 // 4 // 0 /// AY244357 // chr1 // 100 // 4 // 4 // 0 /// ENST00000370571 // chr1 // 100 // 4 // 4 // 0	core	main
175886	2606614	-1.913	8.6	0	0.000107	74.01	0	0.000107		chr2:240605922-240605956	chr2	NC_000002.10	-	240605922	240605956	4	2606574	181211	237076	ENST00000307300 // NDUFA10	ENST00000307300 // chr2 // 100 // 4 // 4 // 0	core	main
