# Supplementary material for: Genome Wide Identification of Aberrant Alternative Splicing Events in Myotonic Dystrophy Type 2
Source: PLoS One. 2014 Apr 10;9(4):e93983. doi: 10.1371/journal.pone.0093983 (PMC3983107; doi:10.1371/journal.pone.0093983)
Supplement: Table S4 — Previously described DM-AS events predicted by EAA analysis. (XLSX) [file pone.0093983.s013.xlsx]

## Sheet: Tab S4
Previously described DM-AS events predicted by EAA analysis
GENE	REFs	AS exon (+=inclusion; -=skipping	PROBESET ID	SI (p-value)
ABLIM2	Nakamori et al., 2013	11 (+)	2759712	0.7 (<0.05)
ALPK3	Nakamori et al., 2013	2 (+)	3605894	0.7 (<0.01)
BIN1	Fugier et al., 2011	11 (+)	2574656	0.7 (<0.05)
	Nakamori et al., 2013
FHOD1	Lin et al., 2006	11 (+)	3695543	0.9 (<0.01)
GOLGA4	Nakamori et al., 2013	23 (+)	2617121	0.9 (<0.001)
LDB3	Vihola et al., 2010; Nakamori et al., 2013	4 (+)	3255989	1.4 (<0.0001)
	Nakamori et al., 2013	7 (+)	3256033	2.3 (<0.0001)
LIMCH1	Nakamori et al., 2013	9 (-)	2725138	-1.2 (<0.001)
		10 (-)	2725144	-1.0 (<0.0001)
		11 (-)	2725150	-0.9 (<0.001)
		12 (-)	2725151	-1.1 (<0.001)
		12 (-)	2725152	-1.2(<0.0001)
		15 (-)	2725157	-1.1 (<0.0001)
MAP4K4	Nakamori et al., 2013	15 (+)	2496831	1.0 (<0.0001)
MAPT/TAU	Jiang et al., 2004; Nakamori et al., 2013	6 (+)	3723723	-0.6 (<0.0001)
MBNL1	Lin et al., 2006; Nakamori et al., 2013	7 (+)	2648184	1.2 (<0.0001)
MBNL2	Nakamori et al., 2013	7 (+)	3497640	0.7 (<0.05)
MYOM1	Koebis et al., 2011	16 (+)	3796486	0.9 (<0.05)
	Nakamori et al., 2013
NCOR2	Nakamori et al., 2013	39 (+)	3476468	1.6 (< 0.0001)
NFIX	Du et al., 2010; Nakamori et al., 2013	7 (+)	3822162	1.0 (<0.0001)
OPA1	Nakamori et al., 2013	4 (-)	2658360	-0.6 (<0.001)
PDLIM3	Ohsawa et al, 2011; Nakamori et al., 2013	4 (+)	2796971	1.0 (<0.0001)
PDLIM5	Nakamori et al., 2013	1 (-)	2736323	-0.5 (<0.05)
		9 (-)	2736397	-0.6 (<0.05)
PHKA1	Nakamori et al., 2013	19 (+)	4012322	1.3 (<0.0001)
SOS1	Nakamori et al., 2013	25 (-)	2549106	-0.6 (<0.001)
SPEG	Nakamori et al., 2013	12 (+)	2528547	0.6 (<0.0001)
TNNI	Nakamori et al., 2013	8 (-)	2450829	-1.1 (<0.0001)
UBE2D3	Nakamori et al., 2013	7 (-)	2780003	-1.1 (<0.01)
VEGFA	Nakamori et al., 2013	6 (-)	2908196	-0.9 (<0.01)
