# Supplementary material for: Genome Wide Identification of Aberrant Alternative Splicing Events in Myotonic Dystrophy Type 2
Source: PLoS One. 2014 Apr 10;9(4):e93983. doi: 10.1371/journal.pone.0093983 (PMC3983107; doi:10.1371/journal.pone.0093983)
Supplement: Table S5 — Clinical characteristics of the patients used for PCR validation. (XLSX) [file pone.0093983.s014.xlsx]

## Sheet: Tab S5
Clinical characteristics of the patients used for PCR validation.
CHARACTERISTICS	DM2 (n=19)	CTR (n=15)	p-value		M =male	F=female	ns = not significant
Age at time of biopsy (years; mean)	50.9±2.2	44.2±2.6	ns
Male/Female	7/12	9/6	ns
Strength of the biopsied muscle (MRC; mean)	4.5±0.1	5.0±0.0	p<0.05
Skeletal muscle strength (MRC megascore; mean)	136.9±2.1	149.1±0.5	p<0.0001
Myotonia (%)	94.4	0	p<0.0001
Glucose (mg/dl; mean) (normal range: 70-110 mg/dl)	107.2±11.3	102.5±34.8	ns
Diabetes (%)	31.3	0	p<0.05
CPK (mg/dl, mean) (normal range: m< 190, f < 167 mg/dl)			ns
	M 409.5±127.3	M 191.1±38.4
	F 322.7±89.5	F not measured
Calcium (mg/dl; mean) (normal range: 8.6-10.2 mg/dl)	9.0±0.2	9.1±0.2	ns
Muscle pain (%)	56.3	46.2	ns
Ischemic cardiomyopathy (%)	19	0	ns
ECG-QRS duration (ms; mean) (normal range: 60-100 ms)	92.6±5.9	88.6±5.8	ns
Serum γ-Globulins (%; mean) (normal range: 12-20%)	11.4±1.1	13.7±1.0	ns
Cataract (%)	60	0	p<0.01
