# Supplementary material for: Genome Wide Identification of Aberrant Alternative Splicing Events in Myotonic Dystrophy Type 2
Source: PLoS One. 2014 Apr 10;9(4):e93983. doi: 10.1371/journal.pone.0093983 (PMC3983107; doi:10.1371/journal.pone.0093983)
Supplement: Table S6 — Complete enrichment analysis report. (XLSX) [file pone.0093983.s015.xlsx]

## Sheet: Tab. S6
Complete enrichment Analysis Report
FUNCTIONS	p-value (skeletal muscle transcriptome reference set)	p-value (IPA reference set)
Amino Acid Metabolism	1.77E-02-1.77E-02	1.08E-02-1.53E-02
Antigen Presentation	1.77E-02-1.77E-02	1.08E-02-1.08E-02
Auditory and Vestibular System Development and Function	1.62E-02-1.77E-02	5.16E-03-1.08E-02
Auditory Disease	1.77E-02-1.77E-02	1.08E-02-1.08E-02
Behavior	1.77E-02-1.77E-02	1.08E-02-1.08E-02
Cancer	9.22E-04-2.46E-02	2.55E-04-1.5E-02
Carbohydrate Metabolism	3E-03-1.77E-02	1.14E-03-1.08E-02
Cardiovascular Disease	4.07E-03-1.77E-02	1.4E-03-1.08E-02
Cardiovascular System Development and Function	9.22E-04-2.13E-02	2.55E-04-1.47E-02
Cell Cycle	1.03E-02-1.77E-02	4.95E-03-1.08E-02
Cell Death and Survival	1.05E-04-2.13E-02	4.23E-05-1.53E-02
Cell Morphology	2.85E-04-1.77E-02	9.99E-05-1.44E-02
Cell Signaling	1.77E-02-1.77E-02	1.08E-02-1.08E-02
Cell-mediated Immune Response	1.77E-02-1.77E-02	1.08E-02-1.08E-02
Cell-To-Cell Signaling and Interaction	1.25E-03-2.46E-02	3.44E-04-1.27E-02
Cellular Assembly and Organization	4.96E-03-2.18E-02	1.48E-03-1.48E-02
Cellular Compromise	1.77E-02-1.77E-02	1.08E-02-1.08E-02
Cellular Development	1.81E-04-1.83E-02	6.72E-05-1.42E-02
Cellular Function and Maintenance	3E-03-2.18E-02	1.48E-03-1.48E-02
Cellular Growth and Proliferation	3E-03-1.83E-02	1.7E-03-1.08E-02
Cellular Movement	5.95E-04-2.46E-02	3.14E-04-1.53E-02
Connective Tissue Development and Function	1.25E-03-2.34E-02	3.44E-04-1.08E-02
Connective Tissue Disorders	4.37E-03-1.77E-02	1.32E-03-1.51E-02
Dental Disease	1.77E-02-1.77E-02	1.08E-02-1.08E-02
Dermatological Diseases and Conditions	1.77E-02-1.77E-02	1.08E-02-1.21E-02
Developmental Disorder	1.27E-02-2.26E-02	3.99E-03-1.53E-02
Digestive System Development and Function	3.08E-03-1.77E-02	1.24E-03-1.14E-02
DNA Replication, Recombination, and Repair	1.77E-02-1.77E-02	1.08E-02-1.08E-02
Drug Metabolism	1.77E-02-2.13E-02	1.08E-02-1.08E-02
Embryonic Development	1.05E-03-2.46E-02	3.14E-04-1.42E-02
Endocrine System Development and Function	1.77E-02-2.13E-02	1.08E-02-1.08E-02
Endocrine System Disorders	1.54E-02-1.77E-02	9.74E-03-1.08E-02
Energy Production	1.77E-02-1.77E-02	1.08E-02-1.08E-02
Gastrointestinal Disease	9.39E-03-2.14E-02	5.36E-03-1.53E-02
Hair and Skin Development and Function	1.82E-03-2.46E-02	1.14E-03-1.08E-02
Hematological Disease	1.77E-02-2.46E-02	8.4E-03-1.12E-02
Hematological System Development and Function	5.95E-04-1.8E-02	3.3E-04-1.53E-02
Hematopoiesis	6.16E-03-1.83E-02	2.36E-03-1.08E-02
Hepatic System Disease	9.39E-03-9.39E-03	5.36E-03-5.36E-03
Hereditary Disorder	1.77E-02-1.77E-02	1.08E-02-1.08E-02
Humoral Immune Response	1.77E-02-1.77E-02	--
Immune Cell Trafficking	5.95E-04-1.8E-02	3.3E-04-1.53E-02
Immunological Disease	3.11E-04-2.13E-02	1.17E-04-1.12E-02
Infectious Disease	1.77E-02-1.77E-02	3.85E-03-1.08E-02
Inflammatory Disease	9.39E-03-1.77E-02	5.36E-03-1.08E-02
Inflammatory Response	4.45E-03-1.77E-02	1.7E-03-1.08E-02
Lipid Metabolism	1.77E-02-2.38E-02	1.08E-02-1.08E-02
Lymphoid Tissue Structure and Development	6.16E-03-1.77E-02	3.99E-03-1.08E-02
Metabolic Disease	1.54E-02-1.77E-02	9.74E-03-1.08E-02
Molecular Transport	1.77E-02-2.38E-02	4.77E-03-1.08E-02
Nervous System Development and Function	1.59E-03-2.13E-02	1.06E-04-1.42E-02
Neurological Disease	3.11E-04-2.3E-02	3.47E-04-1.51E-02
Nucleic Acid Metabolism	1.54E-02-1.77E-02	6.01E-03-1.08E-02
Ophthalmic Disease	4.96E-03-1.77E-02	1.65E-03-1.08E-02
Organ Development	1.36E-03-2.13E-02	4.39E-04-1.42E-02
Organ Morphology	1.59E-03-2.13E-02	1.06E-04-1.42E-02
Organismal Development	1.36E-03-2.13E-02	4.39E-04-1.42E-02
Organismal Functions	6.81E-03-6.81E-03	2.76E-03-2.76E-03
Organismal Injury and Abnormalities	1.77E-02-2.01E-02	7.4E-03-1.21E-02
Post-Translational Modification	2.45E-03-6.53E-03	3.28E-04-1.53E-02
Psychological Disorders	1.77E-02-2.13E-02	1.08E-02-1.08E-02
Renal and Urological Disease	4.45E-03-1.77E-02	1.7E-03-1.08E-02
Renal and Urological System Development and Function	9.39E-03-2.18E-02	3.35E-03-1.08E-02
Reproductive System Development and Function	4.45E-03-1.77E-02	3.99E-03-1.08E-02
Reproductive System Disease	9.22E-04-1.77E-02	3.47E-04-1.08E-02
Respiratory Disease	6.16E-03-1.77E-02	2.36E-03-1.08E-02
Respiratory System Development and Function	1.81E-04-1.77E-02	6.72E-05-1.08E-02
RNA Damage and Repair	1.77E-02-1.77E-02	1.08E-02-1.08E-02
Skeletal and Muscular Disorders	3.11E-04-1.77E-02	3.47E-04-1.51E-02
Skeletal and Muscular System Development and Function	3E-03-2.15E-02	7.87E-04-1.28E-02
Small Molecule Biochemistry	1.27E-02-2.38E-02	6.01E-03-1.53E-02
Tissue Development	1.25E-03-2.46E-02	3.44E-04-1.48E-02
Tissue Morphology	2.85E-04-2.46E-02	9.99E-05-1.51E-02
Tumor Morphology	1.77E-02-1.83E-02	1.08E-02-1.08E-02
Visual System Development and Function	3E-03-1.77E-02	1.63E-03-1.08E-02
Vitamin and Mineral Metabolism	1.77E-02-1.77E-02	1.08E-02-1.08E-02
TOXIC FUNCTIONS	p-value	p-value (no background)
Cardiac Arrythmia	4.07E-03-3.25E-01	1.4E-03-2.47E-01
Cardiac Dilation	1.77E-02-1.45E-01	1.08E-02-7.57E-02
Cardiac Hypoplasia	3.95E-02-3.95E-02	2.34E-02-2.34E-02
Congenital Heart Anomaly	1.77E-02-4.35E-01	1.08E-02-4.07E-01
Glomerular Injury	1.77E-02-5.11E-01	1.08E-02-4.07E-01
Hepatocellular Peroxisome Proliferation	1.77E-02-1.77E-02	1.08E-02-1.08E-02
Increased Levels of Albumin	1.77E-02-1.77E-02	1.08E-02-1.08E-02
Increased Levels of Alkaline Phosphatase	1.77E-02-6.12E-01	1.08E-02-5.29E-01
Liver Edema	3.5E-02-3.5E-02	2.15E-02-2.15E-02
Renal Hypertrophy	1.27E-02-1.48E-01	6.01E-03-1.03E-01
Renal Inflammation	1.77E-02-5.21E-02	1.08E-02-1E00
Renal Nephritis	1.77E-02-5.21E-02	1.08E-02-1E00
Renal Regeneration	3.5E-02-3.5E-02	2.15E-02-2.15E-02
Renal Transformation	1.77E-02-1.77E-02	1.08E-02-1.08E-02
Tachycardia	4.07E-03-3.25E-01	1.4E-03-2.47E-01
NETWORKS	Score	Focus Molecules	Score (no background)	Focus Molecules (no background)
Cancer, Cell Cycle, Cell-To-Cell Signaling and Interaction	37	21	37	21
Carbohydrate Metabolism, Cancer, Hematological Disease	26	19	22	19
Cardiovascular System Development and Function, Organismal Development, Skeletal and Muscular System Development and Function	20	17	20	16
Cell Cycle, Cell Death and Survival, Endocrine System Disorders	2	16	2	15
Cell Death and Survival, Cardiac Arteriopathy, Cardiovascular Disease	22	15	28	15
Cell Death and Survival, Cell Morphology, Embryonic Development	28	15	20	14
Cell Death and Survival, Cellular Growth and Proliferation, Cancer	20	15	2	15
Cell Death and Survival, Embryonic Development, Tissue Morphology	2	14	23	14
Cell Morphology, Cellular Assembly and Organization, Cellular Function and Maintenance	15	14	22	14
Cell-To-Cell Signaling and Interaction, Connective Tissue Development and Function, Tissue Development	23	15	20	13
Cellular Compromise, Cardiovascular System Development and Function, Cancer	22	14	2	13
Cellular Development, Cardiovascular System Development and Function, Cellular Growth and Proliferation	2	13	2	13
Cellular Development, Connective Tissue Development and Function, Embryonic Development	2	11	20	11
Connective Tissue Disorders, Developmental Disorder, Endocrine System Disorders	20	1	20	1
Embryonic Development, Organismal Development, Endocrine System Disorders	22	1	26	1
Hereditary Disorder, Neurological Disease, Organismal Injury and Abnormalities	26	1	15	1
Neurological Disease, Embryonic Development, Organ Development	24	1	20	1
PATHWAYS	-log(p-value)	-log(p-value) no background
Lanosterol Biosynthesis	1.75E00	1.97E00
Netrin Signaling	1.73E00	2.07E00
Epithelial Adherens Junction Signaling	1.62E00	2.29E00
Fatty Acid Biosynthesis Initiation II	1.46E00	1.67E00
Palmitate Biosynthesis I (Animals)	1.46E00	1.67E00
Urea Cycle	1.46E00	--
Calcium Signaling	1.42E00	1.86E00
Regulation of Cellular Mechanics by Calpain Protease	1.4E00	1.62E00
Toll-like Receptor Signaling	1.35E00	1.64E00
Primary Immunodeficiency Signaling	1.32E00	--
